# Supplementary material for: Cloning and Characterization of 12 TCP Genes in Medicinal Plant Plantago asiatica via De Novo Transcriptome Assembly
Source: Genes (Basel). 2025 Aug 28;16(9):1021. doi: 10.3390/genes16091021 (PMC12469355; doi:10.3390/genes16091021)
Supplement: Supplementary file 1 [file genes-16-01021-s001.zip]

Archive with 1 entries (1 files):
- genes-3826056-supplementary.xlsx
