# Supplementary material for: Cloning and Characterization of 12 TCP Genes in Medicinal Plant Plantago asiatica via De Novo Transcriptome Assembly
Source: Genes (Basel). 2025 Aug 28;16(9):1021. doi: 10.3390/genes16091021 (PMC12469355; doi:10.3390/genes16091021)
Supplement: Supplementary file 1 [file genes-16-01021-s001.zip › genes-3826056-supplementary.xlsx]

## Sheet: S1
Table S1 Summary of RNA-seq Data and Primer Sequences used in this study.
1.RNA-seq Data Summary
Decription	RawData	Total Reads	BioProject
Leaf RNA	cheqian_leaf_RNA_1_val_1.fq.gz;cheqian_leaf_RNA_2_val_2.fq.gz	26511213	PRJCA043284
Root RNA	cheqian_root_RNA_1_val_1.fq.gz;cheqian_root_RNA_2_val_2.fq.gz	23132122	PRJCA043284
Seed RNA	cheqian_seed_RNA_1_val_1.fq.gz;cheqian_seed_RNA_2_val_2.fq.gz	21119366	PRJCA043284
2.Primers used in this study
Primer ID	Gene ID	Arabidopsis Homolog	PaTCP ID	Primer Direction	Primer Sequence	Primer Length (bp)	GC count	PCR Product Length (bp)
HYO016	NODE_2379_length_4539_cov_159.350202_g418_i1.p1	AT3G15030.2-TCP	PaTCP1	F	ACggtATCGATAAGCTTATGGGGGAGAGCAGCAGCAGC	38	55% GC	1232
				R	CATACTAGTGGATCCGTGGCGAGAGTCAGAGGAAGCA	37	54% GC
HYO017	NODE_29329_length_2011_cov_126.496904_g11161_i1.p1	AT5G23280.1-TCP	PaTCP2	F	ACggtATCGATAAGCTTATGTCATCGCCAGCTGCTGA	37	49% GC	803
				R	CATACTAGTGGATCCATTCGCCTCGCCTCCATCGGAG	37	57% GC
HYO018	NODE_29468_length_2006_cov_100.433006_g11350_i0.p1	AT3G02150.2-TCP	PaTCP3	F	ACggtATCGATAAGCTTATGATGCCAAGAGATGAATCAC	39	41% GC	1067
				R	CATACTAGTGGATCCATTGTGGAAGTCATTGTCTTT	36	39% GC
HYO019	NODE_32034_length_1926_cov_108.111711_g9044_i2.p1	AT1G58100.1-TCP	PaTCP4	F	CggtATCGATAAGCTTATGGAACTCACTGATTCAACTC	38	42% GC	1300
				R	CATACTAGTGGATCCCTGGGAACTATTTTGGCCATC	36	47% GC
HYO020	NODE_40658_length_1689_cov_151.842203_g15319_i0.p1	AT2G45680.1-TCP	PaTCP5	F	CggtATCGATAAGCTTATGGACCCTACAAAACCCAAAC	38	45% GC	943
				R	CATACTAGTGGATCCGTGCTTAGCAGTAGAAGCAGC	36	50% GC
HYO021	NODE_41079_length_1678_cov_30.912150_g15472_i0.p1	AT3G27010.1-TCP	PaTCP6	F	CggtATCGATAAGCTTATGGATCCCAAGAGCTCAAA	36	44% GC	883
				R	CATACTAGTGGATCCATCTAATGGTCCAGATTCTTGA	37	41% GC
HYO022	NODE_52953_length_1410_cov_210.578160_g19992_i0.p1	AT4G18390.1-TCP	PaTCP7	F	CggtATCGATAAGCTTATGGATATGGATGAGATTCAC	37	41% GC	1261
				R	CATACTAGTGGATCCGTTCTTTCCTTTTCCATGCCTAC	38	45% GC
HYO023	NODE_55569_length_1357_cov_54.250779_g21040_i0.p1	AT3G27010.1-TCP	PaTCP8	F	CggtATCGATAAGCTTATGGAACACAAACCCTCAAACTC	39	44% GC	844
				R	CATACTAGTGGATCCTCTTGATGACCCTTGAGAATT	36	42% GC
HYO024	NODE_57625_length_1316_cov_161.281577_g5018_i8.p1	AT1G35560.1-TCP	PaTCP9	F	CggtATCGATAAGCTTATGGAGCAAAACATCAAACAC	37	41% GC	1126
				R	CATACTAGTGGATCCTTGAGAATCTTTAGGATTTTC	36	36% GC
HYO025	NODE_68607_length_1110_cov_2900.877531_g26732_i0.p2	AT5G51910.2-TCP	PaTCP10	F	CggtATCGATAAGCTTATGGCCTACCTCCTCCCCCAC	37	57% GC	826
				R	CATACTAGTGGATCCATCATCATCATTATCACCATC	36	39% GC
HYO026	NODE_70684_length_1074_cov_18.753247_g27812_i0.p1	AT2G37000.1-TCP	PaTCP11	F	CggtATCGATAAGCTTATGTCCTCTTCTCCAATTCTC	37	43% GC	544
				R	CATACTAGTGGATCCAAGATGATGATGAGCATGATC	36	42% GC
HYO027	NODE_72503_length_1042_cov_9.047472_g28740_i0.p1	AT2G31070.1-TCP	PaTCP12	F	CggtATCGATAAGCTTATGAAGAAAGGAAGAAGTGATC	38	39% GC	814
	P. asiatica			R	CATACTAGTGGATCCGTTTGCTTCCGATTGATTATC	36	42% GC
3.qPCR primer used in this study
Primer ID	Primer Sequence
PaTCP1-qF1	AGTTCGTGCTTGGATGGATC
PaTCP1-qR1	TCCTCTTCGTCACCTTGGAT
PaTCP2-qF1	TTTTGGCTCCGACTCCTTTC
PaTCP2-qR1	TAATTACCAACCCTCGCAGC
PaTCP3-qF1	TCTGAACCAGCCAAGTAAAGTT
PaTCP3-qR1	TGTCACTGATCTTAAGCCCTTG
PaTCP4-qF1	CAGCAAACACCTCACCTTCT
PaTCP4-qR1	CCAGAAAGTGCTCGAAGTGT
PaTCP5-qF1	CTAGAACAAGCTGAGCCGTC
PaTCP5-qR1	TTGATCGGAGGTGGTGTTTG
PaTCP6-qF1	TTTTGGGTGGTGATTGTGGT
PaTCP6-qR1	TGGCTGATTTTGAGGTTGCT
PaTCP7-qF1	TTGCACCCTATTTCACAAGCT
PaTCP7-qR1	CTCCACTGCCATTGTTGTTTC
PaTCP8-qF1	TGCAGCAAGGATTTTTCAGC
PaTCP8-qR1	AATACCCTCACCAATCCCCT
PaTCP9-qF1	TCATCCCACCTGAATCCACT
PaTCP9-qR1	CAGACTTATGCCCCAGTTCC
PaTCP10-qF1	CAATCGCCGTTTCCGTTAAC
PaTCP10-qR1	CAAAATTCAACACCGGCCTC
PaTCP11-qF1	CCACCACACAACCAAAATTAGG
PaTCP11-qR1	TAGCAGCAATAATGGAAGCCT
PaTCP12-qF1	CTGATCATCCCTGGTATGCTG
PaTCP12-qR1	ATCTTGGGCTTGGAGTGATTC
P.actin-F1	ACTCCATCATGAAGTGCGAC
P.actin-R1	TCCTCCAATCCAGACACTGT

## Sheet: S2
Table S2 genes assembly
Gene ID	Length
NODE_100014_length_642_cov_21.474517_g48110_i0.p1	486
NODE_100015_length_642_cov_18.425308_g48111_i0.p1	432
NODE_100017_length_642_cov_14.297012_g48113_i0.p1	369
NODE_100018_length_642_cov_13.752197_g48114_i0.p1	516
NODE_10001_length_3050_cov_23.537790_g4189_i0.p1	2022
NODE_100025_length_642_cov_5.258348_g48119_i0.p1	630
NODE_100029_length_642_cov_4.557118_g48123_i0.p2	357
NODE_10002_length_3050_cov_6.519651_g4190_i0.p1	2643
NODE_100034_length_642_cov_4.038664_g48127_i0.p1	639
NODE_100035_length_642_cov_4.024605_g48128_i0.p1	324
NODE_100037_length_642_cov_3.783831_g48130_i0.p1	537
NODE_100039_length_642_cov_3.592267_g48132_i0.p1	639
NODE_10003_length_3050_cov_6.363453_g4191_i0.p3	303
NODE_100042_length_642_cov_3.439367_g48135_i0.p1	438
NODE_100044_length_642_cov_3.332162_g48137_i0.p1	639
NODE_100048_length_642_cov_2.906854_g48141_i0.p3	351
NODE_100049_length_642_cov_2.833040_g48142_i0.p1	504
NODE_10004_length_3049_cov_330.245632_g1083_i4.p1	2499
NODE_100050_length_642_cov_2.753954_g48143_i0.p1	327
NODE_100054_length_642_cov_2.687170_g48147_i0.p1	639
NODE_100059_length_642_cov_2.543058_g48152_i0.p1	642
NODE_10005_length_3049_cov_319.673723_g3828_i1.p1	2412
NODE_100064_length_642_cov_2.274165_g48157_i0.p1	480
NODE_100065_length_642_cov_2.263620_g48158_i0.p1	396
NODE_100068_length_642_cov_2.040422_g48161_i0.p1	642
NODE_100069_length_642_cov_2.029877_g48162_i0.p1	639
NODE_10006_length_3049_cov_112.981183_g4192_i0.p1	1599
NODE_100075_length_642_cov_1.748682_g48168_i0.p1	639
NODE_100076_length_642_cov_1.701230_g48169_i0.p1	480
NODE_100077_length_642_cov_1.688928_g48170_i0.p1	585
NODE_100079_length_641_cov_1213.873239_g48172_i0.p1	369
NODE_10007_length_3049_cov_60.765121_g135_i10.p2	624
NODE_100081_length_641_cov_545.345070_g48174_i0.p1	522
NODE_100089_length_641_cov_97.012324_g48180_i0.p1	456
NODE_100095_length_641_cov_71.596831_g14413_i6.p2	318
NODE_100096_length_641_cov_52.609155_g48185_i0.p1	333
NODE_100097_length_641_cov_51.616197_g48186_i0.p1	369
NODE_100100_length_641_cov_39.003521_g48188_i0.p1	387
NODE_100105_length_641_cov_17.799296_g48192_i0.p1	429
NODE_100108_length_641_cov_14.968310_g48195_i0.p1	639
NODE_10010_length_3049_cov_4.643481_g4194_i0.p1	1794
NODE_10010_length_3049_cov_4.643481_g4194_i0.p2	783
NODE_100113_length_641_cov_9.955986_g48200_i0.p1	339
NODE_100114_length_641_cov_9.940141_g48201_i0.p1	465
NODE_100118_length_641_cov_7.077465_g48205_i0.p1	408
NODE_10011_length_3048_cov_4013.843025_g4195_i0.p1	783
NODE_10011_length_3048_cov_4013.843025_g4195_i0.p2	576
NODE_100122_length_641_cov_5.596831_g48209_i0.p1	492
NODE_100126_length_641_cov_4.188380_g48213_i0.p1	555
NODE_100130_length_641_cov_3.617958_g48217_i0.p1	618
NODE_100131_length_641_cov_3.482394_g48218_i0.p1	639
NODE_100132_length_641_cov_3.459507_g48219_i0.p1	540
NODE_100135_length_641_cov_3.070423_g48222_i0.p1	639
NODE_100136_length_641_cov_2.992958_g48223_i0.p1	414
NODE_100137_length_641_cov_2.961268_g48224_i0.p1	639
NODE_100141_length_641_cov_2.688380_g48228_i0.p1	528
NODE_100145_length_641_cov_2.473592_g48232_i0.p1	618
NODE_100146_length_641_cov_2.419014_g48233_i0.p2	300
NODE_100148_length_641_cov_2.348592_g48235_i0.p1	639
NODE_10014_length_3048_cov_85.984202_g2222_i3.p1	1500
NODE_100153_length_641_cov_1.982394_g48240_i0.p1	426
NODE_100156_length_641_cov_1.883803_g48243_i0.p1	639
NODE_100157_length_641_cov_1.838028_g48244_i0.p1	639
NODE_100158_length_641_cov_1.794014_g48245_i0.p1	519
NODE_10015_length_3048_cov_58.676303_g4197_i0.p1	2280
NODE_100160_length_641_cov_1.695423_g48247_i0.p2	639
NODE_100161_length_641_cov_1.436620_g48248_i0.p1	543
NODE_100162_length_641_cov_1.352113_g48249_i0.p1	639
NODE_100163_length_641_cov_1.251761_g48250_i0.p1	588
NODE_100165_length_641_cov_1.151408_g48252_i0.p1	474
NODE_100172_length_640_cov_346.294533_g28057_i2.p1	447
NODE_100177_length_640_cov_211.730159_g26453_i1.p1	636
NODE_10017_length_3048_cov_54.567059_g4198_i0.p1	1230
NODE_100182_length_640_cov_118.017637_g48263_i0.p1	375
NODE_100186_length_640_cov_50.657848_g48264_i0.p1	363
NODE_100187_length_640_cov_48.634921_g15061_i2.p1	303
NODE_10018_length_3048_cov_36.116639_g1880_i1.p2	834
NODE_10018_length_3048_cov_36.116639_g1880_i1.p1	1044
NODE_100192_length_640_cov_14.051146_g48268_i0.p1	312
NODE_100197_length_640_cov_6.500882_g48272_i0.p1	396
NODE_100199_length_640_cov_5.902998_g48274_i0.p1	393
NODE_1001_length_5524_cov_165.242891_g50_i11.p2	1428
NODE_1001_length_5524_cov_165.242891_g50_i11.p1	2388
NODE_100202_length_640_cov_4.649030_g48277_i0.p1	615
NODE_100203_length_640_cov_4.382716_g48278_i0.p1	570
NODE_100205_length_640_cov_3.964727_g48280_i0.p1	480
NODE_100208_length_640_cov_3.615520_g48283_i0.p1	639
NODE_100210_length_640_cov_3.306878_g48285_i0.p1	333
NODE_100211_length_640_cov_3.287478_g48286_i0.p2	420
NODE_100212_length_640_cov_3.243386_g48287_i0.p3	618
NODE_100213_length_640_cov_3.231041_g48288_i0.p1	501
NODE_100215_length_640_cov_3.121693_g48290_i0.p1	309
NODE_100216_length_640_cov_2.895944_g48291_i0.p1	639
NODE_100217_length_640_cov_2.876543_g48292_i0.p1	585
NODE_100218_length_640_cov_2.767196_g48293_i0.p1	639
NODE_10021_length_3047_cov_106.310020_g4045_i1.p2	597
NODE_10021_length_3047_cov_106.310020_g4045_i1.p1	1617
NODE_100220_length_640_cov_2.691358_g48295_i0.p1	636
NODE_100222_length_640_cov_2.513228_g48297_i0.p1	573
NODE_100224_length_640_cov_2.352734_g48299_i0.p1	636
NODE_100225_length_640_cov_2.299824_g48300_i0.p1	639
NODE_100226_length_640_cov_2.292769_g48301_i0.p1	546
NODE_100227_length_640_cov_2.160494_g48302_i0.p1	582
NODE_100228_length_640_cov_1.998236_g48303_i0.p1	639
NODE_10022_length_3047_cov_37.563551_g599_i21.p1	309
NODE_100230_length_640_cov_1.904762_g48305_i0.p1	639
NODE_100231_length_640_cov_1.897707_g48306_i0.p2	420
NODE_100232_length_640_cov_1.869489_g48307_i0.p1	492
NODE_100234_length_640_cov_1.802469_g48309_i0.p1	366
NODE_100238_length_640_cov_1.483245_g48313_i0.p1	426
NODE_10023_length_3047_cov_34.905514_g4200_i0.p1	2121
NODE_100241_length_639_cov_778.065371_g48316_i0.p1	636
NODE_100250_length_639_cov_102.890459_g48321_i0.p1	471
NODE_100252_length_639_cov_73.044170_g48323_i0.p1	591
NODE_100254_length_639_cov_63.181979_g48325_i0.p1	303
NODE_100259_length_639_cov_23.245583_g48328_i0.p1	531
NODE_10025_length_3047_cov_14.269334_g4201_i0.p1	1473
NODE_100261_length_639_cov_21.413428_g48330_i0.p2	321
NODE_100262_length_639_cov_19.772085_g48331_i0.p1	384
NODE_100263_length_639_cov_13.501767_g48332_i0.p1	456
NODE_100269_length_639_cov_7.286219_g48338_i0.p1	408
NODE_10026_length_3046_cov_1025.424151_g4202_i0.p1	1212
NODE_10026_length_3046_cov_1025.424151_g4202_i0.p2	1116
NODE_100271_length_639_cov_6.408127_g48340_i0.p1	528
NODE_100272_length_639_cov_6.358657_g48341_i0.p1	477
NODE_100280_length_639_cov_3.855124_g48349_i0.p1	393
NODE_100283_length_639_cov_3.581272_g48352_i0.p1	636
NODE_100284_length_639_cov_3.570671_g48353_i0.p1	429
NODE_10028_length_3046_cov_303.299361_g642_i3.p1	2019
NODE_100290_length_639_cov_3.183746_g48359_i0.p1	639
NODE_100294_length_639_cov_2.888693_g48363_i0.p1	636
NODE_100299_length_639_cov_2.715548_g48368_i0.p1	489
NODE_10029_length_3046_cov_202.948200_g1585_i1.p3	333
NODE_10029_length_3046_cov_202.948200_g1585_i1.p1	459
NODE_10029_length_3046_cov_202.948200_g1585_i1.p2	420
NODE_100300_length_639_cov_2.710247_g48369_i0.p1	348
NODE_100303_length_639_cov_2.572438_g48372_i0.p1	531
NODE_100305_length_639_cov_2.496466_g48374_i0.p1	318
NODE_100307_length_639_cov_2.409894_g48376_i0.p1	441
NODE_100308_length_639_cov_2.397527_g48377_i0.p2	459
NODE_100309_length_639_cov_2.393993_g48378_i0.p1	636
NODE_10030_length_3046_cov_143.144299_g4203_i0.p2	417
NODE_10030_length_3046_cov_143.144299_g4203_i0.p1	2331
NODE_100315_length_639_cov_2.183746_g48384_i0.p1	636
NODE_100317_length_639_cov_2.120141_g48386_i0.p1	576
NODE_100318_length_639_cov_2.097173_g48387_i0.p1	612
NODE_100319_length_639_cov_2.028269_g48388_i0.p1	636
NODE_100322_length_639_cov_1.802120_g48391_i0.p1	636
NODE_100324_length_639_cov_1.651943_g48393_i0.p1	600
NODE_100328_length_639_cov_1.429329_g48397_i0.p1	633
NODE_100331_length_639_cov_0.959364_g48400_i0.p1	621
NODE_100332_length_639_cov_0.722615_g48401_i0.p1	321
NODE_100348_length_638_cov_72.888496_g9525_i6.p1	636
NODE_10034_length_3046_cov_126.976455_g3875_i1.p1	1122
NODE_100368_length_638_cov_6.692035_g48427_i0.p1	456
NODE_100375_length_638_cov_4.175221_g48434_i0.p1	363
NODE_100379_length_638_cov_3.833628_g48438_i0.p1	636
NODE_10037_length_3046_cov_14.835856_g541_i3.p1	765
NODE_100381_length_638_cov_3.812389_g48440_i0.p1	570
NODE_100385_length_638_cov_2.992920_g48444_i0.p1	636
NODE_100386_length_638_cov_2.953982_g48445_i0.p1	522
NODE_100387_length_638_cov_2.884956_g48446_i0.p1	636
NODE_10038_length_3045_cov_1726.006729_g4206_i0.p3	468
NODE_100392_length_638_cov_2.598230_g48451_i0.p1	513
NODE_100393_length_638_cov_2.385841_g48452_i0.p1	414
NODE_100397_length_638_cov_2.162832_g48455_i0.p1	636
NODE_100399_length_638_cov_2.090265_g48457_i0.p2	588
NODE_100401_length_638_cov_2.063717_g48459_i0.p1	549
NODE_100402_length_638_cov_2.001770_g48460_i0.p1	636
NODE_100404_length_638_cov_1.989381_g48462_i0.p1	600
NODE_100406_length_638_cov_1.934513_g48464_i0.p1	627
NODE_100408_length_638_cov_1.881416_g48466_i0.p1	636
NODE_100409_length_638_cov_1.877876_g48467_i0.p1	636
NODE_10040_length_3045_cov_473.177322_g4207_i0.p3	462
NODE_10040_length_3045_cov_473.177322_g4207_i0.p1	978
NODE_100410_length_638_cov_1.840708_g48468_i0.p1	522
NODE_100412_length_638_cov_1.808850_g48470_i0.p1	621
NODE_100413_length_638_cov_1.775221_g48471_i0.p1	342
NODE_100414_length_638_cov_1.738053_g48472_i0.p1	636
NODE_100416_length_638_cov_1.488496_g48474_i0.p1	573
NODE_100417_length_638_cov_1.405310_g48475_i0.p2	636
NODE_100418_length_638_cov_1.346903_g48476_i0.p1	636
NODE_10041_length_3045_cov_194.147039_g2030_i2.p1	2553
NODE_100420_length_638_cov_1.307965_g48478_i0.p1	426
NODE_100422_length_637_cov_1930.212766_g48480_i0.p2	312
NODE_100426_length_637_cov_405.968085_g48484_i0.p1	405
NODE_100438_length_637_cov_58.847518_g48492_i0.p2	306
NODE_10043_length_3045_cov_101.571332_g4208_i0.p1	2601
NODE_100441_length_637_cov_34.496454_g48495_i0.p1	471
NODE_100444_length_637_cov_25.361702_g48498_i0.p1	633
NODE_100446_length_637_cov_18.760638_g48500_i0.p1	450
NODE_100447_length_637_cov_17.205674_g48501_i0.p1	417
NODE_10044_length_3045_cov_99.359354_g4209_i0.p2	696
NODE_10044_length_3045_cov_99.359354_g4209_i0.p1	1305
NODE_100451_length_637_cov_9.725177_g48505_i0.p1	636
NODE_100452_length_637_cov_9.648936_g48506_i0.p1	306
NODE_100456_length_637_cov_6.913121_g48510_i0.p1	300
NODE_100459_length_637_cov_5.925532_g48512_i0.p1	465
NODE_10045_length_3045_cov_97.313594_g4210_i0.p1	2430
NODE_100463_length_637_cov_4.558511_g48516_i0.p1	456
NODE_100471_length_637_cov_3.157801_g48524_i0.p1	399
NODE_100472_length_637_cov_3.127660_g48525_i0.p1	555
NODE_100475_length_637_cov_2.898936_g48528_i0.p1	636
NODE_100479_length_637_cov_2.421986_g48532_i0.p1	342
NODE_100480_length_637_cov_2.315603_g48533_i0.p1	507
NODE_100481_length_637_cov_2.315603_g48534_i0.p1	636
NODE_100483_length_637_cov_2.161348_g48536_i0.p1	636
NODE_100485_length_637_cov_1.952128_g48538_i0.p1	573
NODE_100486_length_637_cov_1.932624_g48539_i0.p1	429
NODE_100487_length_637_cov_1.794326_g48540_i0.p2	405
NODE_10048_length_3045_cov_53.364065_g4211_i0.p1	2730
NODE_100490_length_637_cov_1.365248_g48543_i0.p2	564
NODE_100491_length_637_cov_1.299645_g48544_i0.p1	561
NODE_100494_length_636_cov_19865.630551_g48546_i0.p1	636
NODE_10049_length_3045_cov_42.834118_g4212_i0.p1	1818
NODE_1004_length_5522_cov_131.996513_g467_i0.p4	303
NODE_100502_length_636_cov_194.252220_g48554_i0.p1	378
NODE_100504_length_636_cov_112.301954_g48555_i0.p1	399
NODE_100519_length_636_cov_14.506217_g48565_i0.p2	339
NODE_10051_length_3045_cov_30.081090_g4213_i0.p2	531
NODE_100523_length_636_cov_7.847247_g48568_i0.p1	510
NODE_100525_length_636_cov_6.319716_g48570_i0.p1	546
NODE_100528_length_636_cov_5.619893_g48573_i0.p1	507
NODE_10052_length_3045_cov_25.206258_g4214_i0.p1	2454
NODE_100530_length_636_cov_5.111901_g48575_i0.p1	345
NODE_100532_length_636_cov_4.754885_g48577_i0.p1	435
NODE_100533_length_636_cov_4.671403_g48578_i0.p1	558
NODE_100537_length_636_cov_3.548845_g48582_i0.p1	552
NODE_100538_length_636_cov_3.534636_g48583_i0.p1	636
NODE_10053_length_3045_cov_16.460296_g4215_i0.p1	315
NODE_100541_length_636_cov_2.765542_g48586_i0.p1	489
NODE_100542_length_636_cov_2.722913_g48587_i0.p1	297
NODE_100544_length_636_cov_2.595027_g48589_i0.p1	336
NODE_100547_length_636_cov_2.545293_g48592_i0.p2	621
NODE_100548_length_636_cov_2.376554_g48593_i0.p1	348
NODE_100549_length_636_cov_2.376554_g48594_i0.p1	636
NODE_100550_length_636_cov_2.335702_g48595_i0.p1	522
NODE_100553_length_636_cov_2.287744_g48598_i0.p1	612
NODE_100554_length_636_cov_2.278863_g48599_i0.p1	558
NODE_100555_length_636_cov_2.126110_g48600_i0.p1	633
NODE_100557_length_636_cov_2.065719_g48602_i0.p1	486
NODE_10055_length_3044_cov_2043.787277_g4217_i0.p1	1956
NODE_100564_length_636_cov_1.495560_g48609_i0.p1	636
NODE_100565_length_636_cov_1.362345_g48610_i0.p1	633
NODE_100567_length_636_cov_1.230906_g48612_i0.p1	636
NODE_10056_length_3044_cov_477.193201_g3438_i2.p1	2343
NODE_100573_length_635_cov_641.702847_g6674_i6.p1	633
NODE_100579_length_635_cov_175.409253_g48621_i0.p1	363
NODE_100586_length_635_cov_48.149466_g48628_i0.p1	459
NODE_100587_length_635_cov_41.247331_g48629_i0.p1	462
NODE_100589_length_635_cov_31.818505_g48630_i0.p1	330
NODE_10058_length_3044_cov_117.227869_g599_i22.p1	1557
NODE_10059_length_3044_cov_99.320094_g4219_i0.p1	2043
NODE_100601_length_635_cov_7.818505_g48642_i0.p1	543
NODE_10060_length_3044_cov_93.516998_g4118_i1.p1	2100
NODE_100611_length_635_cov_3.453737_g48652_i0.p1	633
NODE_100614_length_635_cov_3.169039_g48655_i0.p1	339
NODE_100615_length_635_cov_3.124555_g48656_i0.p1	633
NODE_100625_length_635_cov_2.727758_g48666_i0.p1	633
NODE_100627_length_635_cov_2.672598_g48668_i0.p1	576
NODE_100629_length_635_cov_2.574733_g48670_i0.p1	633
NODE_10062_length_3044_cov_62.882195_g4063_i1.p1	1617
NODE_100630_length_635_cov_2.510676_g48671_i0.p1	483
NODE_100631_length_635_cov_2.453737_g48672_i0.p2	633
NODE_100636_length_635_cov_2.290036_g48677_i0.p1	351
NODE_10063_length_3044_cov_22.903400_g319_i18.p1	2487
NODE_100640_length_635_cov_2.039146_g48681_i0.p1	633
NODE_100645_length_635_cov_1.494662_g48686_i0.p1	633
NODE_100646_length_635_cov_1.451957_g48687_i0.p2	498
NODE_100647_length_635_cov_1.167260_g48688_i0.p1	594
NODE_100654_length_634_cov_92.698752_g18287_i5.p1	606
NODE_100661_length_634_cov_55.051693_g48695_i0.p2	318
NODE_100666_length_634_cov_24.957219_g48700_i0.p1	327
NODE_10066_length_3043_cov_102.198990_g4183_i1.p1	2373
NODE_100671_length_634_cov_6.402852_g48704_i0.p2	630
NODE_100672_length_634_cov_6.067736_g48705_i0.p1	486
NODE_100673_length_634_cov_5.162210_g48706_i0.p1	501
NODE_100675_length_634_cov_4.620321_g48708_i0.p1	300
NODE_100676_length_634_cov_4.114082_g48709_i0.p1	303
NODE_100677_length_634_cov_3.951872_g48710_i0.p1	495
NODE_10067_length_3043_cov_99.439394_g4222_i0.p1	1743
NODE_10067_length_3043_cov_99.439394_g4222_i0.p2	882
NODE_100680_length_634_cov_3.543672_g48713_i0.p1	633
NODE_100681_length_634_cov_3.525847_g48714_i0.p1	318
NODE_100684_length_634_cov_3.333333_g48717_i0.p1	576
NODE_100685_length_634_cov_3.217469_g48718_i0.p1	495
NODE_100686_length_634_cov_3.187166_g48719_i0.p1	633
NODE_100687_length_634_cov_3.183601_g48720_i0.p2	573
NODE_100691_length_634_cov_3.090909_g48724_i0.p1	372
NODE_100693_length_634_cov_2.818182_g48726_i0.p1	633
NODE_100694_length_634_cov_2.718360_g48727_i0.p1	633
NODE_100697_length_634_cov_2.525847_g48730_i0.p1	633
NODE_100698_length_634_cov_2.461676_g48731_i0.p1	450
NODE_10069_length_3043_cov_68.406061_g2057_i3.p1	2667
NODE_100700_length_634_cov_2.327986_g48733_i0.p1	567
NODE_100703_length_634_cov_2.146168_g48736_i0.p1	630
NODE_100707_length_634_cov_1.857398_g48740_i0.p1	633
NODE_100708_length_634_cov_1.716578_g48741_i0.p1	633
NODE_10070_length_3043_cov_67.758249_g3926_i1.p3	402
NODE_100713_length_634_cov_1.547237_g48746_i0.p1	588
NODE_100717_length_634_cov_1.434938_g48750_i0.p1	633
NODE_10071_length_3043_cov_64.762290_g4223_i0.p1	744
NODE_100721_length_633_cov_4695.682143_g48754_i0.p1	576
NODE_100722_length_633_cov_1518.339286_g26733_i1.p2	633
NODE_100729_length_633_cov_181.133929_g48760_i0.p1	420
NODE_10072_length_3043_cov_46.178788_g300_i2.p2	306
NODE_100736_length_633_cov_13.998214_g48765_i0.p1	390
NODE_10073_length_3043_cov_43.332997_g4146_i1.p5	348
NODE_100744_length_633_cov_4.767857_g48773_i0.p1	534
NODE_10074_length_3043_cov_26.783502_g4224_i0.p1	2601
NODE_100757_length_633_cov_3.387500_g48786_i0.p2	597
NODE_100759_length_633_cov_3.200000_g48788_i0.p1	453
NODE_10075_length_3042_cov_848.775682_g4225_i0.p1	1077
NODE_100760_length_633_cov_3.173214_g48789_i0.p1	630
NODE_10076_length_3042_cov_336.299427_g438_i2.p2	354
NODE_100776_length_633_cov_2.328571_g48805_i0.p1	600
NODE_100777_length_633_cov_2.291071_g48806_i0.p1	633
NODE_100778_length_633_cov_2.235714_g48807_i0.p1	630
NODE_100779_length_633_cov_2.232143_g48808_i0.p1	630
NODE_10077_length_3042_cov_94.728528_g4226_i0.p4	318
NODE_10077_length_3042_cov_94.728528_g4226_i0.p2	414
NODE_100782_length_633_cov_2.073214_g48811_i0.p1	633
NODE_100784_length_633_cov_1.987500_g48813_i0.p1	630
NODE_100789_length_633_cov_1.603571_g48818_i0.p1	633
NODE_100791_length_633_cov_1.551786_g48820_i0.p1	633
NODE_100793_length_633_cov_1.407143_g48822_i0.p1	630
NODE_1007_length_5513_cov_12.980147_g470_i0.p3	420
NODE_1007_length_5513_cov_12.980147_g470_i0.p1	3537
NODE_100804_length_632_cov_81.187835_g48828_i0.p1	498
NODE_100808_length_632_cov_61.944544_g48832_i0.p1	468
NODE_100809_length_632_cov_55.178891_g25784_i1.p1	363
NODE_10080_length_3042_cov_36.134389_g4229_i0.p2	567
NODE_100819_length_632_cov_12.987478_g48841_i0.p1	594
NODE_10081_length_3042_cov_28.194342_g4230_i0.p1	2244
NODE_100825_length_632_cov_6.003578_g48847_i0.p1	519
NODE_100827_length_632_cov_5.948122_g48849_i0.p1	369
NODE_10082_length_3042_cov_9.754800_g4231_i0.p1	1242
NODE_100831_length_632_cov_4.944544_g48852_i0.p1	411
NODE_100837_length_632_cov_4.066190_g48858_i0.p1	576
NODE_10083_length_3042_cov_8.366453_g4232_i0.p1	336
NODE_100840_length_632_cov_3.901610_g48861_i0.p1	630
NODE_100845_length_632_cov_3.406082_g48866_i0.p1	630
NODE_100846_length_632_cov_3.345259_g48867_i0.p1	501
NODE_100847_length_632_cov_3.291592_g48868_i0.p1	630
NODE_10084_length_3042_cov_8.266420_g4233_i0.p1	2700
NODE_100850_length_632_cov_3.171735_g48871_i0.p2	393
NODE_100851_length_632_cov_3.162791_g48872_i0.p1	630
NODE_100852_length_632_cov_3.155635_g48873_i0.p1	534
NODE_100854_length_632_cov_3.100179_g48875_i0.p2	459
NODE_100855_length_632_cov_3.010733_g48876_i0.p1	630
NODE_100856_length_632_cov_2.960644_g48877_i0.p1	588
NODE_100858_length_632_cov_2.896243_g48879_i0.p1	630
NODE_10085_length_3042_cov_6.191310_g4234_i0.p1	2031
NODE_100863_length_632_cov_2.688730_g48884_i0.p1	483
NODE_100864_length_632_cov_2.670841_g48885_i0.p1	630
NODE_100865_length_632_cov_2.545617_g48886_i0.p1	456
NODE_100870_length_632_cov_2.409660_g48891_i0.p1	630
NODE_100874_length_632_cov_2.334526_g48895_i0.p1	630
NODE_100875_length_632_cov_2.320215_g48896_i0.p1	408
NODE_100876_length_632_cov_2.316637_g48897_i0.p1	630
NODE_100877_length_632_cov_2.302326_g48898_i0.p2	345
NODE_100878_length_632_cov_2.212880_g48899_i0.p1	630
NODE_100881_length_632_cov_2.051878_g48902_i0.p1	573
NODE_100882_length_632_cov_1.921288_g48903_i0.p1	573
NODE_100884_length_632_cov_1.833631_g48905_i0.p1	630
NODE_100885_length_632_cov_1.806798_g48906_i0.p1	630
NODE_100886_length_632_cov_1.762075_g48907_i0.p1	630
NODE_100888_length_632_cov_1.645796_g48909_i0.p1	573
NODE_100889_length_632_cov_1.640429_g48910_i0.p1	462
NODE_10088_length_3041_cov_256.318396_g4237_i0.p1	2532
NODE_100890_length_632_cov_1.636852_g48911_i0.p1	630
NODE_100892_length_632_cov_1.495528_g48913_i0.p1	630
NODE_100893_length_632_cov_1.407871_g48914_i0.p1	630
NODE_100896_length_632_cov_1.216458_g48917_i0.p1	630
NODE_10089_length_3041_cov_165.168801_g4238_i0.p1	2679
NODE_100901_length_631_cov_435.293907_g48921_i0.p1	531
NODE_10091_length_3041_cov_108.051213_g2285_i3.p1	894
NODE_100920_length_631_cov_10.788530_g48937_i0.p1	393
NODE_100922_length_631_cov_8.761649_g48939_i0.p1	483
NODE_100926_length_631_cov_5.940860_g48943_i0.p1	492
NODE_100929_length_631_cov_5.265233_g48946_i0.p1	375
NODE_100930_length_631_cov_5.086022_g48947_i0.p1	573
NODE_100932_length_631_cov_4.953405_g48949_i0.p1	549
NODE_100934_length_631_cov_4.951613_g48951_i0.p1	630
NODE_10093_length_3041_cov_84.992251_g4240_i0.p1	684
NODE_100943_length_631_cov_3.181004_g48960_i0.p1	411
NODE_100946_length_631_cov_3.129032_g48963_i0.p1	525
NODE_100948_length_631_cov_2.989247_g48965_i0.p1	615
NODE_10094_length_3041_cov_24.230458_g4241_i0.p1	942
NODE_10094_length_3041_cov_24.230458_g4241_i0.p2	903
NODE_100953_length_631_cov_2.854839_g48970_i0.p1	627
NODE_100956_length_631_cov_2.530466_g48973_i0.p1	519
NODE_100957_length_631_cov_2.496416_g48974_i0.p1	408
NODE_100958_length_631_cov_2.421147_g48975_i0.p1	543
NODE_100959_length_631_cov_2.344086_g48976_i0.p3	573
NODE_100960_length_631_cov_2.265233_g48977_i0.p1	591
NODE_100963_length_631_cov_1.808244_g48979_i0.p1	630
NODE_100964_length_631_cov_1.806452_g48980_i0.p3	330
NODE_100966_length_631_cov_1.517921_g48982_i0.p1	330
NODE_100967_length_631_cov_1.480287_g48983_i0.p1	399
NODE_100969_length_631_cov_1.181004_g48985_i0.p1	630
NODE_10096_length_3041_cov_7.650270_g4242_i0.p1	2658
NODE_100970_length_631_cov_1.146953_g48986_i0.p1	531
NODE_100971_length_631_cov_0.899642_g48987_i0.p3	606
NODE_100979_length_630_cov_214.321364_g48993_i0.p1	462
NODE_10097_length_3040_cov_273.526795_g744_i6.p1	945
NODE_10097_length_3040_cov_273.526795_g744_i6.p4	333
NODE_100982_length_630_cov_77.254937_g48994_i0.p2	297
NODE_100984_length_630_cov_58.253142_g48995_i0.p1	408
NODE_100987_length_630_cov_55.543986_g48997_i0.p1	300
NODE_100988_length_630_cov_49.500898_g48998_i0.p1	549
NODE_100993_length_630_cov_21.518851_g49002_i0.p1	423
NODE_1009_length_5511_cov_273.161640_g340_i2.p1	3060
NODE_1009_length_5511_cov_273.161640_g340_i2.p2	966
NODE_101000_length_630_cov_10.256732_g49007_i0.p1	357
NODE_101005_length_630_cov_8.692998_g49011_i0.p1	360
NODE_101008_length_630_cov_5.260323_g49014_i0.p1	582
NODE_101015_length_630_cov_3.245961_g49021_i0.p1	540
NODE_101017_length_630_cov_3.043088_g49023_i0.p1	561
NODE_101019_length_630_cov_2.942549_g49025_i0.p1	381
NODE_101020_length_630_cov_2.926391_g49026_i0.p1	579
NODE_101022_length_630_cov_2.868941_g49028_i0.p1	627
NODE_101024_length_630_cov_2.833034_g49030_i0.p1	441
NODE_101027_length_630_cov_2.791741_g49033_i0.p1	348
NODE_10102_length_3040_cov_30.874621_g4245_i0.p2	312
NODE_101033_length_630_cov_2.470377_g49039_i0.p1	468
NODE_101035_length_630_cov_2.450628_g49041_i0.p1	612
NODE_10103_length_3040_cov_18.574992_g1636_i2.p1	327
NODE_101041_length_630_cov_2.193896_g49047_i0.p1	627
NODE_101042_length_630_cov_2.043088_g49048_i0.p1	630
NODE_101043_length_630_cov_2.014363_g49049_i0.p1	627
NODE_101044_length_630_cov_1.992819_g49050_i0.p1	576
NODE_101045_length_630_cov_1.969479_g49051_i0.p1	627
NODE_101047_length_630_cov_1.842011_g49053_i0.p1	627
NODE_101049_length_630_cov_1.698384_g49055_i0.p1	627
NODE_10104_length_3040_cov_10.479609_g4246_i0.p1	1494
NODE_101051_length_630_cov_1.594255_g49057_i0.p1	627
NODE_101052_length_630_cov_1.513465_g49058_i0.p1	630
NODE_101053_length_630_cov_1.414722_g49059_i0.p1	630
NODE_101055_length_630_cov_1.050269_g49061_i0.p1	627
NODE_101056_length_630_cov_0.859964_g49062_i0.p1	483
NODE_101058_length_629_cov_607.816547_g6272_i5.p1	627
NODE_101059_length_629_cov_551.776978_g49064_i0.p1	525
NODE_101063_length_629_cov_197.741007_g49067_i0.p1	333
NODE_101068_length_629_cov_100.568345_g49069_i0.p1	306
NODE_10106_length_3039_cov_62.952124_g4247_i0.p3	480
NODE_101072_length_629_cov_53.492806_g49071_i0.p2	354
NODE_101075_length_629_cov_29.902878_g49072_i0.p1	345
NODE_101077_length_629_cov_24.575540_g49074_i0.p1	471
NODE_101078_length_629_cov_21.302158_g49075_i0.p3	312
NODE_101079_length_629_cov_20.365108_g13913_i1.p1	354
NODE_10107_length_3039_cov_38.523601_g4248_i0.p1	1698
NODE_101084_length_629_cov_18.532374_g49080_i0.p1	453
NODE_101086_length_629_cov_14.192446_g49082_i0.p2	408
NODE_10108_length_3039_cov_32.540796_g4249_i0.p1	2928
NODE_101090_length_629_cov_7.312950_g49086_i0.p1	447
NODE_101092_length_629_cov_5.839928_g49088_i0.p1	627
NODE_101094_length_629_cov_5.803957_g49090_i0.p1	627
NODE_101096_length_629_cov_5.300360_g49092_i0.p2	357
NODE_101097_length_629_cov_4.814748_g49093_i0.p1	534
NODE_101099_length_629_cov_4.582734_g49095_i0.p1	321
NODE_101100_length_629_cov_4.487410_g49096_i0.p1	627
NODE_101102_length_629_cov_4.287770_g49098_i0.p2	345
NODE_101104_length_629_cov_4.111511_g49100_i0.p1	582
NODE_101105_length_629_cov_4.064748_g49101_i0.p1	627
NODE_101106_length_629_cov_3.964029_g49102_i0.p1	489
NODE_101108_length_629_cov_3.714029_g49104_i0.p1	564
NODE_10110_length_3038_cov_173.148398_g1285_i3.p2	663
NODE_101111_length_629_cov_3.410072_g49106_i0.p1	486
NODE_101112_length_629_cov_3.300360_g49107_i0.p1	537
NODE_101115_length_629_cov_3.151079_g49110_i0.p1	378
NODE_101116_length_629_cov_3.122302_g49111_i0.p1	627
NODE_101121_length_629_cov_2.618705_g49116_i0.p1	327
NODE_101123_length_629_cov_2.390288_g49118_i0.p1	627
NODE_101125_length_629_cov_2.341727_g49120_i0.p1	426
NODE_101129_length_629_cov_2.199640_g49124_i0.p1	627
NODE_101131_length_629_cov_2.070144_g49126_i0.p1	627
NODE_101133_length_629_cov_1.897482_g49128_i0.p1	627
NODE_101136_length_629_cov_1.758993_g49131_i0.p1	588
NODE_101139_length_629_cov_1.703237_g49134_i0.p1	627
NODE_10113_length_3038_cov_37.620573_g4251_i0.p2	411
NODE_10113_length_3038_cov_37.620573_g4251_i0.p1	420
NODE_101142_length_629_cov_1.616906_g49137_i0.p1	627
NODE_101143_length_629_cov_1.611511_g49138_i0.p1	627
NODE_101144_length_629_cov_1.483813_g49139_i0.p1	474
NODE_101145_length_629_cov_1.375899_g49140_i0.p2	627
NODE_101148_length_628_cov_564.632432_g39626_i2.p1	354
NODE_101149_length_628_cov_415.232432_g49142_i0.p1	501
NODE_10114_length_3038_cov_35.950422_g4252_i0.p1	2331
NODE_101160_length_628_cov_22.832432_g49150_i0.p1	420
NODE_10116_length_3038_cov_26.506239_g4254_i0.p1	2577
NODE_101171_length_628_cov_5.327928_g49161_i0.p1	585
NODE_101174_length_628_cov_4.290090_g49164_i0.p1	570
NODE_101177_length_628_cov_4.178378_g49167_i0.p1	570
NODE_101178_length_628_cov_4.160360_g49168_i0.p1	624
NODE_10117_length_3038_cov_13.168634_g4255_i0.p1	1791
NODE_101181_length_628_cov_3.800000_g49171_i0.p1	471
NODE_101182_length_628_cov_3.621622_g49172_i0.p1	627
NODE_101185_length_628_cov_3.509910_g49175_i0.p1	546
NODE_101187_length_628_cov_3.181982_g49177_i0.p1	606
NODE_10118_length_3038_cov_5.106577_g4256_i0.p2	303
NODE_101192_length_628_cov_2.933333_g49182_i0.p1	627
NODE_101193_length_628_cov_2.854054_g49183_i0.p1	627
NODE_101194_length_628_cov_2.776577_g49184_i0.p1	624
NODE_101195_length_628_cov_2.774775_g49185_i0.p1	321
NODE_101196_length_628_cov_2.740541_g49186_i0.p1	618
NODE_101197_length_628_cov_2.672072_g49187_i0.p1	507
NODE_101199_length_628_cov_2.628829_g49189_i0.p1	627
NODE_1011_length_5509_cov_240.000552_g380_i1.p1	2001
NODE_101201_length_628_cov_2.612613_g49191_i0.p1	624
NODE_101203_length_628_cov_2.542342_g49193_i0.p1	549
NODE_101205_length_628_cov_2.504505_g49195_i0.p1	300
NODE_101206_length_628_cov_2.409009_g49196_i0.p1	375
NODE_101207_length_628_cov_2.349550_g49197_i0.p1	525
NODE_10120_length_3037_cov_273.836707_g2909_i2.p4	489
NODE_101211_length_628_cov_2.196396_g49200_i0.p1	426
NODE_101212_length_628_cov_2.160360_g49201_i0.p1	627
NODE_101213_length_628_cov_2.100901_g49202_i0.p1	627
NODE_101214_length_628_cov_2.077477_g49203_i0.p1	414
NODE_101217_length_628_cov_1.947748_g49206_i0.p1	579
NODE_101218_length_628_cov_1.933333_g49207_i0.p1	597
NODE_101219_length_628_cov_1.927928_g49208_i0.p1	459
NODE_10121_length_3037_cov_210.209514_g39_i6.p1	2607
NODE_101221_length_628_cov_1.693694_g49209_i0.p1	381
NODE_101226_length_628_cov_1.536937_g49214_i0.p1	627
NODE_101229_length_628_cov_1.237838_g49217_i0.p1	606
NODE_10122_length_3037_cov_208.195682_g2991_i1.p2	465
NODE_101230_length_628_cov_1.236036_g49218_i0.p1	531
NODE_101231_length_628_cov_1.108108_g49219_i0.p1	624
NODE_101233_length_628_cov_0.963964_g49221_i0.p1	624
NODE_101234_length_627_cov_34943.261733_g49222_i0.p1	564
NODE_101238_length_627_cov_1720.019856_g49226_i0.p1	450
NODE_101252_length_627_cov_22.868231_g49235_i0.p3	318
NODE_101258_length_627_cov_11.296029_g49241_i0.p1	486
NODE_101261_length_627_cov_7.891697_g49244_i0.p1	624
NODE_101276_length_627_cov_3.498195_g49258_i0.p1	624
NODE_101278_length_627_cov_3.330325_g49260_i0.p1	516
NODE_10127_length_3037_cov_8.705803_g4258_i0.p1	555
NODE_10127_length_3037_cov_8.705803_g4258_i0.p2	522
NODE_101280_length_627_cov_3.229242_g49262_i0.p1	627
NODE_101281_length_627_cov_3.093863_g49263_i0.p1	540
NODE_101283_length_627_cov_2.823105_g49265_i0.p1	438
NODE_101288_length_627_cov_2.671480_g49270_i0.p1	624
NODE_10128_length_3037_cov_7.776991_g4259_i0.p2	303
NODE_10128_length_3037_cov_7.776991_g4259_i0.p1	1002
NODE_101290_length_627_cov_2.545126_g49272_i0.p1	573
NODE_101291_length_627_cov_2.518051_g49273_i0.p1	624
NODE_101293_length_627_cov_2.418773_g49275_i0.p1	525
NODE_101294_length_627_cov_2.364621_g49276_i0.p2	564
NODE_101296_length_627_cov_2.234657_g49278_i0.p1	600
NODE_101297_length_627_cov_2.023466_g49279_i0.p1	453
NODE_101299_length_627_cov_1.980144_g49281_i0.p1	624
NODE_1012_length_5508_cov_813.636431_g213_i3.p1	2736
NODE_1012_length_5508_cov_813.636431_g213_i3.p2	1683
NODE_101302_length_627_cov_1.749097_g49284_i0.p1	540
NODE_101303_length_627_cov_1.662455_g49285_i0.p1	624
NODE_101304_length_627_cov_1.620939_g49286_i0.p1	624
NODE_101305_length_627_cov_1.611913_g49287_i0.p1	624
NODE_101307_length_627_cov_1.575812_g49289_i0.p1	624
NODE_101309_length_627_cov_1.507220_g49291_i0.p1	627
NODE_101310_length_627_cov_1.498195_g49292_i0.p1	624
NODE_101312_length_627_cov_1.254513_g49294_i0.p1	627
NODE_101316_length_626_cov_409.828210_g49298_i0.p1	624
NODE_10131_length_3036_cov_85.547081_g4262_i0.p1	1581
NODE_101328_length_626_cov_52.728752_g49306_i0.p1	588
NODE_10132_length_3036_cov_79.879177_g2043_i1.p1	1563
NODE_101332_length_626_cov_40.839060_g49310_i0.p1	300
NODE_101333_length_626_cov_34.386980_g49311_i0.p1	330
NODE_101336_length_626_cov_30.001808_g49313_i0.p1	474
NODE_101337_length_626_cov_27.028933_g49314_i0.p1	369
NODE_101340_length_626_cov_19.705244_g49317_i0.p1	327
NODE_101344_length_626_cov_13.960217_g49321_i0.p1	420
NODE_101345_length_626_cov_12.576854_g49322_i0.p1	414
NODE_101347_length_626_cov_10.605787_g49324_i0.p1	513
NODE_10134_length_3036_cov_36.448194_g3421_i1.p3	606
NODE_10134_length_3036_cov_36.448194_g3421_i1.p1	1902
NODE_101350_length_626_cov_5.839060_g49327_i0.p3	537
NODE_101354_length_626_cov_4.464738_g49331_i0.p1	624
NODE_101355_length_626_cov_4.432188_g49332_i0.p1	510
NODE_101358_length_626_cov_3.526221_g49335_i0.p1	624
NODE_10135_length_3036_cov_35.019575_g2426_i3.p1	2214
NODE_101360_length_626_cov_3.439421_g49337_i0.p1	624
NODE_101361_length_626_cov_3.419530_g49338_i0.p1	501
NODE_101362_length_626_cov_3.347197_g49339_i0.p1	540
NODE_101365_length_626_cov_3.200723_g49342_i0.p1	603
NODE_101367_length_626_cov_3.074141_g49344_i0.p1	300
NODE_101368_length_626_cov_2.647378_g49345_i0.p1	624
NODE_101369_length_626_cov_2.587703_g49346_i0.p1	624
NODE_101373_length_626_cov_2.358047_g49350_i0.p1	624
NODE_101374_length_626_cov_2.349005_g49351_i0.p1	414
NODE_10137_length_3035_cov_227.975354_g4265_i0.p1	2361
NODE_101383_length_626_cov_1.330922_g49360_i0.p1	624
NODE_10138_length_3035_cov_198.791695_g4266_i0.p3	309
NODE_101392_length_625_cov_544.231884_g19523_i2.p2	420
NODE_10139_length_3035_cov_91.295409_g517_i3.p5	324
NODE_101402_length_625_cov_76.063406_g309_i8.p1	597
NODE_101407_length_625_cov_32.822464_g49373_i0.p1	483
NODE_10140_length_3035_cov_72.708643_g4267_i0.p2	360
NODE_101410_length_625_cov_18.164855_g34167_i1.p1	354
NODE_101413_length_625_cov_8.110507_g49377_i0.p1	300
NODE_101416_length_625_cov_6.297101_g49380_i0.p1	624
NODE_101417_length_625_cov_6.153986_g49381_i0.p1	624
NODE_101421_length_625_cov_5.282609_g49385_i0.p1	429
NODE_101422_length_625_cov_4.989130_g49386_i0.p2	318
NODE_101423_length_625_cov_4.920290_g49387_i0.p1	489
NODE_101426_length_625_cov_4.715580_g49390_i0.p1	621
NODE_101427_length_625_cov_4.565217_g49391_i0.p1	603
NODE_101428_length_625_cov_4.048913_g49392_i0.p1	459
NODE_101433_length_625_cov_3.260870_g49397_i0.p1	570
NODE_101436_length_625_cov_3.144928_g49400_i0.p1	624
NODE_101437_length_625_cov_3.032609_g49401_i0.p1	621
NODE_101438_length_625_cov_3.028986_g49402_i0.p1	561
NODE_101442_length_625_cov_2.914855_g49406_i0.p1	408
NODE_101443_length_625_cov_2.822464_g49407_i0.p1	624
NODE_10144_length_3035_cov_6.570898_g4270_i0.p1	2682
NODE_101451_length_625_cov_2.208333_g49415_i0.p1	621
NODE_101453_length_625_cov_2.074275_g49417_i0.p3	453
NODE_101459_length_625_cov_1.835145_g49423_i0.p1	444
NODE_10145_length_3034_cov_422.458629_g3955_i1.p1	2388
NODE_101464_length_625_cov_1.407609_g49428_i0.p5	315
NODE_101468_length_624_cov_416.177858_g49430_i0.p1	330
NODE_101469_length_624_cov_235.573503_g49431_i0.p2	459
NODE_101470_length_624_cov_231.969147_g49432_i0.p1	327
NODE_101471_length_624_cov_170.829401_g2601_i27.p1	360
NODE_101473_length_624_cov_123.954628_g49433_i0.p1	339
NODE_101476_length_624_cov_73.593466_g49435_i0.p1	315
NODE_101477_length_624_cov_62.294011_g49436_i0.p2	378
NODE_101484_length_624_cov_30.613430_g49441_i0.p1	315
NODE_101486_length_624_cov_25.656987_g49442_i0.p1	360
NODE_101492_length_624_cov_14.809437_g49447_i0.p1	480
NODE_10149_length_3033_cov_16598.505405_g1534_i1.p2	438
NODE_1014_length_5508_cov_34.717387_g473_i0.p3	621
NODE_1014_length_5508_cov_34.717387_g473_i0.p2	693
NODE_1014_length_5508_cov_34.717387_g473_i0.p4	324
NODE_1014_length_5508_cov_34.717387_g473_i0.p1	831
NODE_101507_length_624_cov_3.892922_g49462_i0.p1	471
NODE_101508_length_624_cov_3.633394_g49463_i0.p1	456
NODE_10150_length_3033_cov_653.780405_g1903_i7.p1	2364
NODE_101510_length_624_cov_3.479129_g49465_i0.p1	507
NODE_101512_length_624_cov_3.384755_g49467_i0.p1	624
NODE_101514_length_624_cov_3.359347_g49469_i0.p1	588
NODE_10151_length_3033_cov_596.467568_g151_i13.p1	510
NODE_10151_length_3033_cov_596.467568_g151_i13.p2	306
NODE_101524_length_624_cov_2.647913_g49479_i0.p1	621
NODE_101525_length_624_cov_2.631579_g49480_i0.p1	624
NODE_101527_length_624_cov_2.544465_g49482_i0.p1	522
NODE_101530_length_624_cov_2.413793_g49485_i0.p1	624
NODE_101531_length_624_cov_2.388385_g49486_i0.p1	330
NODE_101534_length_624_cov_2.228675_g49489_i0.p1	621
NODE_101537_length_624_cov_2.165154_g49492_i0.p1	621
NODE_101538_length_624_cov_2.121597_g49493_i0.p1	621
NODE_101540_length_624_cov_2.019964_g49495_i0.p1	624
NODE_101541_length_624_cov_1.958258_g49496_i0.p1	465
NODE_101543_length_624_cov_1.940109_g49498_i0.p1	621
NODE_101545_length_624_cov_1.813067_g49500_i0.p1	624
NODE_101546_length_624_cov_1.615245_g49501_i0.p1	336
NODE_101549_length_624_cov_1.373866_g49504_i0.p1	621
NODE_101550_length_624_cov_1.343013_g49505_i0.p1	621
NODE_101551_length_624_cov_1.197822_g49506_i0.p1	624
NODE_101567_length_623_cov_54.420000_g8195_i13.p1	426
NODE_101568_length_623_cov_39.236364_g42835_i1.p1	447
NODE_101569_length_623_cov_35.698182_g49518_i0.p1	450
NODE_101573_length_623_cov_13.343636_g49521_i0.p1	621
NODE_101575_length_623_cov_10.776364_g49523_i0.p1	480
NODE_101578_length_623_cov_5.669091_g49526_i0.p1	621
NODE_101579_length_623_cov_5.425455_g49527_i0.p1	507
NODE_10157_length_3033_cov_63.154054_g4272_i0.p1	1083
NODE_101584_length_623_cov_4.041818_g22555_i1.p1	462
NODE_101589_length_623_cov_3.818182_g49535_i0.p1	621
NODE_10158_length_3033_cov_58.838851_g4273_i0.p1	2598
NODE_101591_length_623_cov_3.729091_g49537_i0.p1	408
NODE_101592_length_623_cov_3.660000_g49538_i0.p2	309
NODE_101594_length_623_cov_3.363636_g49540_i0.p1	621
NODE_101596_length_623_cov_3.289091_g49542_i0.p1	567
NODE_101599_length_623_cov_2.969091_g49545_i0.p1	621
NODE_1015_length_5506_cov_143.193263_g378_i3.p5	399
NODE_1015_length_5506_cov_143.193263_g378_i3.p1	2472
NODE_1015_length_5506_cov_143.193263_g378_i3.p7	330
NODE_101601_length_623_cov_2.845455_g49547_i0.p1	582
NODE_101608_length_623_cov_2.547273_g49554_i0.p2	324
NODE_101615_length_623_cov_2.290909_g49561_i0.p1	621
NODE_101617_length_623_cov_2.176364_g49563_i0.p3	621
NODE_101625_length_623_cov_1.710909_g49571_i0.p1	621
NODE_101626_length_623_cov_1.667273_g49572_i0.p1	504
NODE_101627_length_623_cov_1.630909_g49573_i0.p1	621
NODE_10162_length_3033_cov_22.381419_g1987_i1.p1	705
NODE_10162_length_3033_cov_22.381419_g1987_i1.p2	558
NODE_101630_length_623_cov_1.512727_g49576_i0.p1	336
NODE_101631_length_623_cov_1.418182_g49577_i0.p1	621
NODE_101632_length_623_cov_1.278182_g49578_i0.p1	558
NODE_101633_length_623_cov_1.236364_g49579_i0.p1	534
NODE_101634_length_623_cov_1.110909_g49580_i0.p1	621
NODE_101644_length_622_cov_114.612022_g49587_i0.p1	513
NODE_101645_length_622_cov_107.664845_g49588_i0.p1	372
NODE_10164_length_3033_cov_19.551014_g4276_i0.p1	432
NODE_101650_length_622_cov_82.444444_g49592_i0.p1	306
NODE_10165_length_3033_cov_13.798986_g461_i3.p2	318
NODE_101662_length_622_cov_24.307832_g49601_i0.p2	321
NODE_101665_length_622_cov_15.868852_g49603_i0.p1	519
NODE_101673_length_622_cov_6.914390_g49611_i0.p1	621
NODE_101676_length_622_cov_4.668488_g49614_i0.p1	363
NODE_101679_length_622_cov_4.020036_g49617_i0.p1	531
NODE_10167_length_3032_cov_355.325786_g1815_i3.p1	2631
NODE_101685_length_622_cov_3.542805_g49623_i0.p1	417
NODE_101686_length_622_cov_3.398907_g49624_i0.p1	618
NODE_101689_length_622_cov_3.315118_g49627_i0.p2	621
NODE_101690_length_622_cov_3.138434_g49628_i0.p1	621
NODE_101694_length_622_cov_2.794171_g49632_i0.p1	618
NODE_10169_length_3032_cov_136.532274_g1147_i4.p1	405
NODE_10169_length_3032_cov_136.532274_g1147_i4.p2	336
NODE_1016_length_5505_cov_11.688144_g17_i6.p5	309
NODE_1016_length_5505_cov_11.688144_g17_i6.p1	843
NODE_1016_length_5505_cov_11.688144_g17_i6.p2	621
NODE_101701_length_622_cov_2.540984_g49639_i0.p1	621
NODE_101702_length_622_cov_2.510018_g49640_i0.p1	531
NODE_101706_length_622_cov_2.420765_g49644_i0.p1	498
NODE_101707_length_622_cov_2.402550_g49645_i0.p1	453
NODE_101709_length_622_cov_2.377049_g49647_i0.p2	579
NODE_10170_length_3032_cov_100.432241_g4279_i0.p1	699
NODE_10170_length_3032_cov_100.432241_g4279_i0.p4	354
NODE_101714_length_622_cov_2.331512_g49652_i0.p1	618
NODE_101715_length_622_cov_2.316940_g49653_i0.p1	618
NODE_101716_length_622_cov_2.224044_g49654_i0.p1	621
NODE_101717_length_622_cov_2.116576_g49655_i0.p1	570
NODE_101721_length_622_cov_1.768670_g49659_i0.p1	615
NODE_101722_length_622_cov_1.701275_g49660_i0.p1	348
NODE_101723_length_622_cov_1.672131_g49661_i0.p1	618
NODE_101725_length_622_cov_1.617486_g49663_i0.p1	621
NODE_101726_length_622_cov_1.540984_g49664_i0.p2	612
NODE_101727_length_622_cov_1.499089_g49665_i0.p1	495
NODE_101728_length_622_cov_1.448087_g49666_i0.p1	618
NODE_10172_length_3032_cov_74.745522_g3000_i3.p3	351
NODE_101730_length_622_cov_1.213115_g49668_i0.p1	369
NODE_101732_length_622_cov_0.948998_g49670_i0.p1	621
NODE_101734_length_621_cov_19370.908759_g49672_i0.p1	399
NODE_101738_length_621_cov_519.567518_g37454_i1.p1	483
NODE_101745_length_621_cov_112.698905_g49679_i0.p1	426
NODE_101748_length_621_cov_102.961679_g49681_i0.p2	309
NODE_10174_length_3032_cov_25.484285_g4281_i0.p1	3030
NODE_101750_length_621_cov_82.147810_g49683_i0.p1	348
NODE_101756_length_621_cov_40.250000_g49686_i0.p1	396
NODE_10175_length_3032_cov_12.006759_g4282_i0.p2	654
NODE_10175_length_3032_cov_12.006759_g4282_i0.p1	1746
NODE_101762_length_621_cov_9.978102_g49692_i0.p1	474
NODE_101764_length_621_cov_7.478102_g49694_i0.p1	423
NODE_10176_length_3032_cov_6.595809_g4283_i0.p1	1761
NODE_10176_length_3032_cov_6.595809_g4283_i0.p2	681
NODE_101771_length_621_cov_4.799270_g49700_i0.p1	435
NODE_101772_length_621_cov_4.731752_g49701_i0.p1	621
NODE_101773_length_621_cov_4.645985_g49702_i0.p1	585
NODE_101776_length_621_cov_3.729927_g49705_i0.p1	474
NODE_101778_length_621_cov_3.441606_g49707_i0.p1	618
NODE_101782_length_621_cov_3.016423_g49711_i0.p1	315
NODE_101786_length_621_cov_2.830292_g49715_i0.p1	618
NODE_101789_length_621_cov_2.795620_g49718_i0.p1	618
NODE_10178_length_3031_cov_117.061866_g575_i4.p1	1368
NODE_101790_length_621_cov_2.748175_g49719_i0.p1	555
NODE_101793_length_621_cov_2.576642_g49722_i0.p1	618
NODE_101797_length_621_cov_2.421533_g49726_i0.p1	618
NODE_101798_length_621_cov_2.346715_g49727_i0.p1	618
NODE_10179_length_3031_cov_104.957404_g4284_i0.p2	354
NODE_1017_length_5504_cov_70.310992_g474_i0.p2	732
NODE_101801_length_621_cov_2.197080_g49730_i0.p1	585
NODE_101805_length_621_cov_2.096715_g49734_i0.p1	372
NODE_10180_length_3031_cov_84.986139_g4285_i0.p1	1263
NODE_101812_length_621_cov_1.768248_g49741_i0.p1	405
NODE_101815_length_621_cov_1.578467_g49744_i0.p1	534
NODE_10181_length_3031_cov_84.788709_g4286_i0.p1	2415
NODE_101834_length_620_cov_47.555759_g49761_i0.p1	420
NODE_101837_length_620_cov_23.212066_g4624_i6.p1	381
NODE_101842_length_620_cov_10.974406_g49768_i0.p1	549
NODE_101846_length_620_cov_8.989031_g49772_i0.p1	531
NODE_101850_length_620_cov_7.036563_g49776_i0.p1	450
NODE_101853_length_620_cov_5.798903_g49777_i0.p1	381
NODE_10185_length_3031_cov_27.867816_g439_i1.p2	348
NODE_101862_length_620_cov_3.495430_g49786_i0.p1	432
NODE_101865_length_620_cov_3.466179_g49789_i0.p1	618
NODE_10186_length_3031_cov_12.262677_g561_i3.p1	1548
NODE_101870_length_620_cov_3.135283_g49794_i0.p1	339
NODE_101876_length_620_cov_2.882998_g49800_i0.p1	369
NODE_101877_length_620_cov_2.879342_g49801_i0.p1	417
NODE_101878_length_620_cov_2.758684_g49802_i0.p1	312
NODE_10187_length_3030_cov_1398.679405_g2361_i3.p1	1662
NODE_101881_length_620_cov_2.519196_g49805_i0.p1	465
NODE_101885_length_620_cov_2.414991_g49809_i0.p1	585
NODE_101889_length_620_cov_2.257770_g49813_i0.p1	489
NODE_10188_length_3030_cov_357.851539_g2858_i1.p2	1053
NODE_101891_length_620_cov_2.234004_g49815_i0.p2	540
NODE_101892_length_620_cov_2.098720_g49816_i0.p1	330
NODE_101897_length_620_cov_1.868373_g49821_i0.p1	618
NODE_101899_length_620_cov_1.855576_g49823_i0.p1	537
NODE_101900_length_620_cov_1.811700_g49824_i0.p1	618
NODE_101901_length_620_cov_1.784278_g49825_i0.p1	486
NODE_101902_length_620_cov_1.769653_g49826_i0.p2	330
NODE_101905_length_620_cov_1.647166_g49829_i0.p1	618
NODE_101909_length_620_cov_1.279707_g49833_i0.p1	462
NODE_10190_length_3030_cov_194.157930_g1968_i3.p1	2919
NODE_10191_length_3030_cov_169.030436_g3966_i2.p1	2859
NODE_101922_length_619_cov_29.968864_g49843_i0.p1	474
NODE_101926_length_619_cov_20.521978_g49847_i0.p2	330
NODE_101927_length_619_cov_11.287546_g49848_i0.p1	522
NODE_101930_length_619_cov_8.514652_g49850_i0.p1	579
NODE_101932_length_619_cov_7.437729_g49852_i0.p1	516
NODE_101936_length_619_cov_6.670330_g49856_i0.p1	417
NODE_101939_length_619_cov_4.928571_g49859_i0.p1	438
NODE_10193_length_3030_cov_133.921880_g501_i4.p1	1593
NODE_101943_length_619_cov_4.186813_g49863_i0.p1	618
NODE_101952_length_619_cov_3.228938_g49871_i0.p1	618
NODE_101955_length_619_cov_3.071429_g49874_i0.p1	618
NODE_101959_length_619_cov_2.712454_g49878_i0.p1	618
NODE_10195_length_3030_cov_98.975989_g4288_i0.p2	312
NODE_10195_length_3030_cov_98.975989_g4288_i0.p1	2643
NODE_101961_length_619_cov_2.631868_g49880_i0.p2	333
NODE_101964_length_619_cov_2.426740_g49883_i0.p1	453
NODE_101965_length_619_cov_2.391941_g49884_i0.p1	618
NODE_101967_length_619_cov_2.195971_g49886_i0.p1	573
NODE_101968_length_619_cov_2.183150_g49887_i0.p2	375
NODE_101971_length_619_cov_2.124542_g49890_i0.p1	423
NODE_101972_length_619_cov_2.069597_g49891_i0.p1	300
NODE_101973_length_619_cov_2.054945_g49892_i0.p1	318
NODE_101976_length_619_cov_1.974359_g49895_i0.p1	615
NODE_101980_length_619_cov_1.826007_g49899_i0.p1	480
NODE_101981_length_619_cov_1.686813_g49900_i0.p1	615
NODE_101983_length_619_cov_1.681319_g49902_i0.p1	615
NODE_101984_length_619_cov_1.565934_g49903_i0.p1	573
NODE_101985_length_619_cov_1.545788_g49904_i0.p1	582
NODE_101986_length_619_cov_1.529304_g49905_i0.p1	615
NODE_101987_length_619_cov_1.470696_g49906_i0.p1	615
NODE_10198_length_3030_cov_89.353061_g4289_i0.p1	2139
NODE_101990_length_619_cov_1.263736_g49909_i0.p1	567
NODE_101991_length_619_cov_1.227106_g49910_i0.p1	618
NODE_101993_length_618_cov_16677.067890_g49912_i0.p1	618
NODE_101994_length_618_cov_1860.447706_g49913_i0.p3	393
NODE_101_length_8553_cov_48.460024_g14_i2.p1	972
NODE_102013_length_618_cov_24.513761_g16476_i2.p1	615
NODE_102028_length_618_cov_4.524771_g49942_i0.p1	615
NODE_102030_length_618_cov_4.326606_g49944_i0.p1	387
NODE_102034_length_618_cov_3.792661_g49948_i0.p1	615
NODE_102037_length_618_cov_3.420183_g49951_i0.p1	468
NODE_102038_length_618_cov_3.400000_g49952_i0.p1	309
NODE_102039_length_618_cov_3.275229_g49953_i0.p1	495
NODE_102043_length_618_cov_3.047706_g49957_i0.p1	618
NODE_102045_length_618_cov_2.939450_g49959_i0.p1	615
NODE_10204_length_3030_cov_28.817044_g4292_i0.p1	381
NODE_102057_length_618_cov_2.308257_g49971_i0.p1	417
NODE_102058_length_618_cov_2.111927_g49972_i0.p1	567
NODE_10205_length_3030_cov_15.674670_g4293_i0.p1	372
NODE_102062_length_618_cov_1.987156_g49976_i0.p1	615
NODE_102066_length_618_cov_1.678899_g49980_i0.p1	531
NODE_102067_length_618_cov_1.636697_g49981_i0.p1	615
NODE_102069_length_618_cov_1.456881_g49983_i0.p1	618
NODE_10206_length_3029_cov_277.611976_g4294_i0.p1	1326
NODE_102071_length_618_cov_1.405505_g49985_i0.p1	309
NODE_102073_length_618_cov_1.258716_g49987_i0.p1	390
NODE_102074_length_618_cov_1.222018_g49988_i0.p1	516
NODE_102075_length_618_cov_0.845872_g49989_i0.p1	486
NODE_102079_length_617_cov_135.797794_g49992_i0.p1	402
NODE_10207_length_3029_cov_171.865020_g499_i8.p1	1632
NODE_102080_length_617_cov_113.972426_g21641_i7.p1	567
NODE_102087_length_617_cov_31.564338_g49996_i0.p1	450
NODE_10208_length_3029_cov_150.531123_g4295_i0.p1	693
NODE_102092_length_617_cov_17.022059_g50000_i0.p1	312
NODE_10209_length_3029_cov_98.049729_g4296_i0.p1	2352
NODE_102102_length_617_cov_6.926471_g50010_i0.p1	315
NODE_102104_length_617_cov_5.678309_g50012_i0.p1	462
NODE_102105_length_617_cov_5.238971_g50013_i0.p1	432
NODE_102111_length_617_cov_3.330882_g50019_i0.p1	504
NODE_102112_length_617_cov_3.238971_g50020_i0.p1	531
NODE_102114_length_617_cov_2.895221_g50022_i0.p1	615
NODE_102117_length_617_cov_2.794118_g50025_i0.p1	615
NODE_102118_length_617_cov_2.748162_g50026_i0.p1	615
NODE_102119_length_617_cov_2.731618_g50027_i0.p1	594
NODE_102120_length_617_cov_2.648897_g50028_i0.p1	387
NODE_102121_length_617_cov_2.617647_g50029_i0.p1	615
NODE_102122_length_617_cov_2.542279_g50030_i0.p1	396
NODE_102124_length_617_cov_2.454044_g50032_i0.p1	483
NODE_102126_length_617_cov_2.395221_g50034_i0.p1	615
NODE_102129_length_617_cov_2.079044_g50037_i0.p1	498
NODE_102131_length_617_cov_1.908088_g50039_i0.p1	615
NODE_102133_length_617_cov_1.584559_g50041_i0.p1	615
NODE_102134_length_617_cov_1.382353_g50042_i0.p1	300
NODE_102135_length_617_cov_1.314338_g50043_i0.p1	615
NODE_10213_length_3029_cov_3.596752_g4298_i0.p1	2898
NODE_102141_length_616_cov_401.659300_g2002_i5.p1	390
NODE_102142_length_616_cov_302.156538_g16203_i3.p1	612
NODE_102153_length_616_cov_17.591160_g50056_i0.p1	354
NODE_102154_length_616_cov_17.517495_g50057_i0.p1	387
NODE_102157_length_616_cov_10.996317_g50059_i0.p1	384
NODE_10215_length_3028_cov_376.077834_g856_i11.p1	1302
NODE_102163_length_616_cov_6.489871_g50065_i0.p1	456
NODE_102165_length_616_cov_5.246777_g50067_i0.p1	615
NODE_102166_length_616_cov_5.139963_g50068_i0.p1	417
NODE_10216_length_3028_cov_281.225042_g1572_i3.p1	1020
NODE_102170_length_616_cov_4.764273_g50071_i0.p1	615
NODE_102174_length_616_cov_4.103131_g50074_i0.p1	588
NODE_102175_length_616_cov_4.073665_g50075_i0.p1	477
NODE_102177_length_616_cov_3.832413_g50077_i0.p1	564
NODE_102180_length_616_cov_3.580110_g50080_i0.p1	537
NODE_102183_length_616_cov_3.174954_g50083_i0.p1	387
NODE_102184_length_616_cov_3.047882_g50084_i0.p1	483
NODE_102186_length_616_cov_2.970534_g50086_i0.p2	612
NODE_102188_length_616_cov_2.867403_g50088_i0.p1	468
NODE_102189_length_616_cov_2.865562_g50089_i0.p1	372
NODE_10218_length_3028_cov_88.972927_g4300_i0.p1	441
NODE_102190_length_616_cov_2.839779_g50090_i0.p1	330
NODE_102196_length_616_cov_2.710866_g50096_i0.p1	615
NODE_10219_length_3028_cov_87.791540_g3924_i1.p1	1947
NODE_102202_length_616_cov_2.554328_g50102_i0.p1	540
NODE_102204_length_616_cov_2.495396_g50104_i0.p1	612
NODE_102205_length_616_cov_2.392265_g50105_i0.p1	612
NODE_102208_length_616_cov_2.261510_g50108_i0.p1	456
NODE_10220_length_3028_cov_74.091709_g4301_i0.p1	1938
NODE_102214_length_616_cov_2.040516_g50114_i0.p1	615
NODE_102217_length_616_cov_1.915285_g50117_i0.p1	612
NODE_102218_length_616_cov_1.902394_g50118_i0.p1	615
NODE_102220_length_616_cov_1.841621_g50120_i0.p1	486
NODE_102221_length_616_cov_1.837937_g50121_i0.p1	612
NODE_102222_length_616_cov_1.810313_g50122_i0.p1	366
NODE_102224_length_616_cov_1.511971_g50124_i0.p1	612
NODE_102226_length_615_cov_3322.896679_g50126_i0.p1	612
NODE_102229_length_615_cov_245.913284_g50129_i0.p1	306
NODE_10222_length_3028_cov_8.831472_g4303_i0.p1	2091
NODE_10223_length_3028_cov_3.782403_g4304_i0.p1	2682
NODE_102240_length_615_cov_26.167897_g50137_i0.p1	414
NODE_102241_length_615_cov_23.551661_g50138_i0.p1	354
NODE_102246_length_615_cov_14.754613_g50142_i0.p1	474
NODE_102248_length_615_cov_9.924354_g50144_i0.p1	351
NODE_10224_length_3027_cov_2211.162492_g4305_i0.p3	543
NODE_102256_length_615_cov_4.874539_g50152_i0.p1	612
NODE_102260_length_615_cov_3.667897_g50156_i0.p1	612
NODE_102262_length_615_cov_3.383764_g50158_i0.p1	462
NODE_102264_length_615_cov_3.308118_g50160_i0.p2	477
NODE_102267_length_615_cov_3.060886_g50163_i0.p1	564
NODE_10226_length_3027_cov_339.396750_g4306_i0.p4	333
NODE_10226_length_3027_cov_339.396750_g4306_i0.p2	369
NODE_10226_length_3027_cov_339.396750_g4306_i0.p5	324
NODE_10226_length_3027_cov_339.396750_g4306_i0.p1	402
NODE_102271_length_615_cov_2.730627_g50167_i0.p1	612
NODE_102272_length_615_cov_2.666052_g50168_i0.p1	444
NODE_102273_length_615_cov_2.540590_g50169_i0.p1	372
NODE_102274_length_615_cov_2.525830_g50170_i0.p1	612
NODE_102275_length_615_cov_2.498155_g50171_i0.p1	612
NODE_102279_length_615_cov_2.202952_g50175_i0.p1	612
NODE_102280_length_615_cov_2.149446_g50176_i0.p1	615
NODE_102282_length_615_cov_2.130996_g50178_i0.p1	612
NODE_102283_length_615_cov_2.129151_g50179_i0.p1	615
NODE_102286_length_615_cov_2.035055_g50182_i0.p3	534
NODE_102287_length_615_cov_1.983395_g50183_i0.p1	588
NODE_102289_length_615_cov_1.915129_g50185_i0.p1	615
NODE_102292_length_615_cov_1.845018_g50188_i0.p1	612
NODE_102293_length_615_cov_1.837638_g50189_i0.p1	612
NODE_102294_length_615_cov_1.763838_g50190_i0.p1	504
NODE_102296_length_615_cov_1.654982_g50192_i0.p1	549
NODE_102298_length_615_cov_1.595941_g50194_i0.p1	369
NODE_102299_length_615_cov_1.461255_g50195_i0.p1	612
NODE_10229_length_3027_cov_140.932634_g2391_i2.p2	783
NODE_1022_length_5502_cov_49.343341_g475_i0.p2	600
NODE_102302_length_615_cov_1.274908_g50198_i0.p1	351
NODE_102303_length_615_cov_1.191882_g50199_i0.p1	549
NODE_102305_length_615_cov_1.118081_g50201_i0.p1	564
NODE_102307_length_614_cov_779.216266_g50202_i0.p1	321
NODE_10230_length_3027_cov_77.844956_g4307_i0.p2	732
NODE_102314_length_614_cov_148.365989_g50207_i0.p2	312
NODE_102316_length_614_cov_105.410351_g6265_i19.p1	279
NODE_10231_length_3027_cov_75.654367_g4308_i0.p1	1026
NODE_102330_length_614_cov_10.890943_g50220_i0.p1	498
NODE_102334_length_614_cov_6.582255_g50224_i0.p1	324
NODE_102335_length_614_cov_6.456562_g50225_i0.p1	480
NODE_102336_length_614_cov_4.966728_g50226_i0.p1	306
NODE_102337_length_614_cov_4.831793_g50227_i0.p1	612
NODE_10233_length_3027_cov_55.388626_g3377_i4.p2	387
NODE_102340_length_614_cov_4.003697_g50230_i0.p1	423
NODE_102343_length_614_cov_3.731978_g50232_i0.p1	534
NODE_102344_length_614_cov_3.695009_g50233_i0.p2	483
NODE_102346_length_614_cov_3.491682_g50235_i0.p2	612
NODE_102347_length_614_cov_3.421442_g50236_i0.p1	612
NODE_102349_length_614_cov_3.319778_g50238_i0.p1	462
NODE_102350_length_614_cov_3.175601_g50239_i0.p1	531
NODE_102352_length_614_cov_3.059150_g50241_i0.p1	612
NODE_102354_length_614_cov_2.822551_g50243_i0.p1	363
NODE_102355_length_614_cov_2.802218_g50244_i0.p1	612
NODE_102356_length_614_cov_2.794824_g50245_i0.p1	369
NODE_10235_length_3027_cov_46.067705_g4205_i1.p1	369
NODE_102361_length_614_cov_2.600739_g50250_i0.p1	546
NODE_102362_length_614_cov_2.530499_g50251_i0.p1	357
NODE_102364_length_614_cov_2.404806_g50253_i0.p1	612
NODE_102368_length_614_cov_2.365989_g50257_i0.p1	336
NODE_102371_length_614_cov_2.264325_g50260_i0.p2	570
NODE_102372_length_614_cov_2.255083_g50261_i0.p1	612
NODE_102374_length_614_cov_2.131238_g50263_i0.p1	612
NODE_102375_length_614_cov_2.053604_g50264_i0.p1	396
NODE_102376_length_614_cov_1.996303_g50265_i0.p1	612
NODE_102384_length_614_cov_1.809612_g50273_i0.p1	573
NODE_102385_length_614_cov_1.791128_g50274_i0.p1	612
NODE_102386_length_614_cov_1.702403_g50275_i0.p2	318
NODE_102388_length_614_cov_1.460259_g50277_i0.p1	486
NODE_10238_length_3027_cov_18.110020_g418_i7.p1	726
NODE_102390_length_613_cov_63806.896296_g50279_i0.p2	486
NODE_102391_length_613_cov_34230.622222_g50280_i0.p1	408
NODE_102393_length_613_cov_2156.470370_g50282_i0.p1	471
NODE_102394_length_613_cov_1138.875926_g50283_i0.p1	612
NODE_102400_length_613_cov_141.448148_g50288_i0.p1	609
NODE_102405_length_613_cov_49.957407_g50292_i0.p1	360
NODE_102409_length_613_cov_37.757407_g50296_i0.p1	450
NODE_10240_length_3027_cov_10.233243_g4311_i0.p1	516
NODE_10240_length_3027_cov_10.233243_g4311_i0.p2	357
NODE_102411_length_613_cov_30.614815_g50298_i0.p1	411
NODE_102419_length_613_cov_10.688889_g50305_i0.p1	354
NODE_102421_length_613_cov_5.687037_g50306_i0.p1	363
NODE_102423_length_613_cov_4.948148_g50308_i0.p1	534
NODE_102425_length_613_cov_4.751852_g50310_i0.p1	444
NODE_102427_length_613_cov_4.214815_g50312_i0.p1	474
NODE_102429_length_613_cov_3.974074_g50314_i0.p1	480
NODE_10242_length_3026_cov_963.720623_g1500_i1.p1	1374
NODE_102431_length_613_cov_3.651852_g50316_i0.p1	420
NODE_102432_length_613_cov_3.518519_g50317_i0.p1	612
NODE_102433_length_613_cov_3.359259_g50318_i0.p1	543
NODE_102435_length_613_cov_3.292593_g50320_i0.p1	411
NODE_102438_length_613_cov_3.174074_g50323_i0.p1	558
NODE_10243_length_3026_cov_509.215713_g962_i2.p4	447
NODE_10243_length_3026_cov_509.215713_g962_i2.p1	1638
NODE_102440_length_613_cov_3.127778_g50325_i0.p1	333
NODE_102441_length_613_cov_3.038889_g50326_i0.p1	522
NODE_102447_length_613_cov_2.546296_g50332_i0.p2	393
NODE_10244_length_3026_cov_148.706062_g3091_i1.p1	2328
NODE_102450_length_613_cov_2.372222_g50335_i0.p1	612
NODE_102453_length_613_cov_2.244444_g50338_i0.p1	612
NODE_102458_length_613_cov_1.966667_g50343_i0.p1	432
NODE_102461_length_613_cov_1.848148_g50346_i0.p1	477
NODE_102462_length_613_cov_1.846296_g50347_i0.p1	612
NODE_102463_length_613_cov_1.844444_g50348_i0.p1	612
NODE_102468_length_613_cov_1.716667_g50353_i0.p1	612
NODE_102469_length_613_cov_1.712963_g50354_i0.p1	609
NODE_102470_length_613_cov_1.707407_g50355_i0.p1	612
NODE_102471_length_613_cov_1.625926_g50356_i0.p1	558
NODE_102475_length_613_cov_1.379630_g50360_i0.p1	309
NODE_102477_length_613_cov_1.029630_g50362_i0.p1	297
NODE_102481_length_612_cov_935.779221_g50365_i0.p1	387
NODE_102484_length_612_cov_263.053803_g50368_i0.p1	360
NODE_10248_length_3026_cov_55.988825_g3488_i2.p1	1365
NODE_10249_length_3026_cov_48.385032_g3579_i1.p3	357
NODE_10249_length_3026_cov_48.385032_g3579_i1.p4	330
NODE_1024_length_5499_cov_54.314781_g419_i1.p3	561
NODE_102506_length_612_cov_5.580705_g50385_i0.p4	300
NODE_102509_length_612_cov_5.155844_g50388_i0.p1	456
NODE_10250_length_3026_cov_26.185574_g2328_i2.p1	1350
NODE_102510_length_612_cov_4.988868_g50389_i0.p1	402
NODE_102512_length_612_cov_4.706865_g50391_i0.p1	429
NODE_102515_length_612_cov_4.328386_g50394_i0.p1	486
NODE_102516_length_612_cov_4.217069_g50395_i0.p2	408
NODE_102517_length_612_cov_3.888683_g50396_i0.p2	384
NODE_102518_length_612_cov_3.879406_g50397_i0.p1	372
NODE_102522_length_612_cov_3.313544_g50401_i0.p1	309
NODE_102524_length_612_cov_3.235622_g50403_i0.p1	609
NODE_102525_length_612_cov_3.133581_g50404_i0.p1	363
NODE_102528_length_612_cov_2.985158_g50407_i0.p1	612
NODE_102530_length_612_cov_2.886827_g50409_i0.p1	471
NODE_102534_length_612_cov_2.595547_g50413_i0.p1	456
NODE_102536_length_612_cov_2.476809_g50415_i0.p1	612
NODE_10253_length_3025_cov_362.116870_g3781_i1.p2	384
NODE_102541_length_612_cov_2.241187_g50420_i0.p2	405
NODE_102542_length_612_cov_2.207792_g50421_i0.p1	609
NODE_102544_length_612_cov_2.137291_g50423_i0.p1	609
NODE_102545_length_612_cov_2.050093_g50424_i0.p1	588
NODE_102546_length_612_cov_1.998145_g50425_i0.p1	609
NODE_102550_length_612_cov_1.857143_g50429_i0.p1	609
NODE_102551_length_612_cov_1.771800_g50430_i0.p1	525
NODE_102553_length_612_cov_1.758813_g50432_i0.p1	612
NODE_102554_length_612_cov_1.753247_g50433_i0.p2	318
NODE_102556_length_612_cov_1.612245_g50435_i0.p1	504
NODE_102558_length_612_cov_1.434137_g50437_i0.p2	612
NODE_102561_length_612_cov_1.029685_g50440_i0.p1	567
NODE_102563_length_611_cov_1274.053903_g50442_i0.p1	546
NODE_102570_length_611_cov_231.734201_g50448_i0.p1	312
NODE_102572_length_611_cov_76.340149_g50449_i0.p1	456
NODE_102573_length_611_cov_75.037175_g50450_i0.p1	330
NODE_102575_length_611_cov_32.416357_g50452_i0.p1	483
NODE_10257_length_3025_cov_81.361789_g4315_i0.p1	531
NODE_102582_length_611_cov_9.184015_g50458_i0.p1	456
NODE_102583_length_611_cov_8.918216_g50459_i0.p2	378
NODE_102587_length_611_cov_6.959108_g50463_i0.p2	372
NODE_102589_length_611_cov_6.622677_g50465_i0.p1	516
NODE_102590_length_611_cov_6.470260_g50466_i0.p1	327
NODE_102594_length_611_cov_5.531599_g50470_i0.p1	342
NODE_102597_length_611_cov_4.358736_g50473_i0.p1	585
NODE_1025_length_5499_cov_11.439550_g477_i0.p1	420
NODE_102601_length_611_cov_3.836431_g50477_i0.p1	609
NODE_102602_length_611_cov_3.682156_g50478_i0.p1	609
NODE_102605_length_611_cov_3.167286_g50481_i0.p1	609
NODE_102606_length_611_cov_3.050186_g50482_i0.p1	300
NODE_102607_length_611_cov_3.016729_g50483_i0.p1	549
NODE_102609_length_611_cov_2.942379_g50485_i0.p1	411
NODE_10260_length_3025_cov_40.752033_g3698_i1.p1	1524
NODE_102610_length_611_cov_2.851301_g50486_i0.p1	609
NODE_102612_length_611_cov_2.789963_g50488_i0.p1	498
NODE_102613_length_611_cov_2.758364_g50489_i0.p1	582
NODE_102614_length_611_cov_2.756506_g50490_i0.p1	363
NODE_102616_length_611_cov_2.719331_g50492_i0.p2	537
NODE_102617_length_611_cov_2.704461_g50493_i0.p1	501
NODE_102619_length_611_cov_2.533457_g50495_i0.p3	309
NODE_10261_length_3025_cov_38.015583_g4317_i0.p1	2424
NODE_102620_length_611_cov_2.436803_g50496_i0.p1	369
NODE_102622_length_611_cov_2.412639_g50498_i0.p1	372
NODE_102623_length_611_cov_2.384758_g50499_i0.p1	600
NODE_102625_length_611_cov_2.319703_g50501_i0.p1	609
NODE_102626_length_611_cov_2.245353_g50502_i0.p2	609
NODE_102629_length_611_cov_2.044610_g50505_i0.p1	513
NODE_10262_length_3025_cov_32.798442_g4318_i0.p2	519
NODE_102631_length_611_cov_1.986989_g50507_i0.p1	609
NODE_102633_length_611_cov_1.810409_g50509_i0.p1	579
NODE_10263_length_3025_cov_24.475271_g4319_i0.p2	372
NODE_102641_length_611_cov_1.566914_g50517_i0.p1	441
NODE_102643_length_611_cov_1.275093_g50519_i0.p1	609
NODE_102654_length_610_cov_65.551210_g50529_i0.p1	468
NODE_102657_length_610_cov_43.124767_g50531_i0.p2	303
NODE_10265_length_3025_cov_13.380420_g163_i6.p1	1083
NODE_102660_length_610_cov_26.579143_g50534_i0.p1	540
NODE_102663_length_610_cov_8.973929_g50537_i0.p1	498
NODE_102665_length_610_cov_7.452514_g50538_i0.p2	564
NODE_102669_length_610_cov_6.635009_g50542_i0.p1	363
NODE_10266_length_3025_cov_3.459350_g4320_i0.p1	2295
NODE_102670_length_610_cov_5.452514_g50543_i0.p1	366
NODE_102678_length_610_cov_3.297952_g50551_i0.p1	381
NODE_102679_length_610_cov_3.243948_g50552_i0.p1	606
NODE_10267_length_3025_cov_3.095528_g4321_i0.p1	1644
NODE_102680_length_610_cov_3.229050_g50553_i0.p1	474
NODE_102684_length_610_cov_2.891993_g50557_i0.p1	609
NODE_102685_length_610_cov_2.890130_g50558_i0.p1	609
NODE_102686_length_610_cov_2.886406_g50559_i0.p1	606
NODE_102688_length_610_cov_2.744879_g50561_i0.p1	606
NODE_102690_length_610_cov_2.664804_g50563_i0.p1	387
NODE_102691_length_610_cov_2.614525_g50564_i0.p1	459
NODE_102694_length_610_cov_2.592179_g50567_i0.p1	477
NODE_102695_length_610_cov_2.547486_g50568_i0.p1	360
NODE_102702_length_610_cov_2.355680_g50575_i0.p1	519
NODE_102706_length_610_cov_2.260708_g50579_i0.p1	300
NODE_102707_length_610_cov_2.182495_g50580_i0.p1	609
NODE_102708_length_610_cov_2.178771_g50581_i0.p1	606
NODE_102709_length_610_cov_2.154562_g50582_i0.p1	468
NODE_10270_length_3024_cov_211.386987_g3562_i1.p2	876
NODE_10270_length_3024_cov_211.386987_g3562_i1.p1	1239
NODE_102714_length_610_cov_1.765363_g50587_i0.p1	456
NODE_102715_length_610_cov_1.746741_g50588_i0.p2	609
NODE_102716_length_610_cov_1.731844_g50589_i0.p1	552
NODE_102717_length_610_cov_1.709497_g50590_i0.p1	609
NODE_102719_length_610_cov_1.698324_g50592_i0.p1	609
NODE_10271_length_3024_cov_129.521857_g3462_i2.p1	1539
NODE_10271_length_3024_cov_129.521857_g3462_i2.p3	357
NODE_102720_length_610_cov_1.674115_g50593_i0.p1	606
NODE_102721_length_610_cov_1.579143_g50594_i0.p1	570
NODE_102722_length_610_cov_1.387337_g50595_i0.p1	609
NODE_102723_length_610_cov_1.242086_g50596_i0.p1	519
NODE_102724_length_610_cov_0.977654_g50597_i0.p1	606
NODE_102725_length_610_cov_0.921788_g50598_i0.p1	609
NODE_102726_length_609_cov_12660.141791_g50599_i0.p1	504
NODE_102729_length_609_cov_1476.294776_g50602_i0.p1	606
NODE_102730_length_609_cov_1015.477612_g30480_i5.p2	342
NODE_10273_length_3024_cov_103.345984_g2253_i2.p2	522
NODE_10273_length_3024_cov_103.345984_g2253_i2.p1	1761
NODE_102743_length_609_cov_30.242537_g50613_i0.p4	309
NODE_102745_length_609_cov_28.440299_g50615_i0.p1	564
NODE_102746_length_609_cov_17.764925_g50616_i0.p1	519
NODE_102748_length_609_cov_9.606343_g50618_i0.p1	528
NODE_10274_length_3024_cov_69.313792_g2814_i1.p1	2481
NODE_102754_length_609_cov_5.341418_g50623_i0.p1	366
NODE_102757_length_609_cov_4.761194_g50626_i0.p1	459
NODE_102758_length_609_cov_4.580224_g50627_i0.p1	489
NODE_10275_length_3024_cov_52.025754_g4323_i0.p1	2436
NODE_102761_length_609_cov_4.001866_g50630_i0.p1	609
NODE_102763_length_609_cov_3.876866_g50632_i0.p1	606
NODE_102770_length_609_cov_3.268657_g50639_i0.p1	588
NODE_102773_length_609_cov_3.013060_g50642_i0.p1	303
NODE_102775_length_609_cov_2.722015_g50644_i0.p2	297
NODE_102776_length_609_cov_2.643657_g50645_i0.p1	609
NODE_102779_length_609_cov_2.380597_g50648_i0.p1	519
NODE_10277_length_3024_cov_8.483565_g4324_i0.p2	1011
NODE_10277_length_3024_cov_8.483565_g4324_i0.p1	1200
NODE_102781_length_609_cov_2.210821_g50650_i0.p2	606
NODE_102783_length_609_cov_2.121269_g50652_i0.p1	519
NODE_102785_length_609_cov_2.054104_g50654_i0.p1	606
NODE_102787_length_609_cov_1.998134_g50656_i0.p1	609
NODE_102788_length_609_cov_1.985075_g50657_i0.p1	438
NODE_102789_length_609_cov_1.970149_g50658_i0.p2	609
NODE_10278_length_3023_cov_4945.810508_g3973_i1.p1	1890
NODE_102790_length_609_cov_1.947761_g50659_i0.p1	552
NODE_102791_length_609_cov_1.938433_g50660_i0.p1	543
NODE_102792_length_609_cov_1.917910_g50661_i0.p1	606
NODE_102794_length_609_cov_1.865672_g50663_i0.p1	606
NODE_102795_length_609_cov_1.796642_g50664_i0.p1	471
NODE_102798_length_609_cov_1.710821_g50667_i0.p1	606
NODE_102799_length_609_cov_1.705224_g50668_i0.p1	609
NODE_10279_length_3023_cov_374.788136_g4325_i0.p1	1170
NODE_1027_length_5498_cov_7.896221_g479_i0.p9	372
NODE_1027_length_5498_cov_7.896221_g479_i0.p1	951
NODE_1027_length_5498_cov_7.896221_g479_i0.p4	540
NODE_1027_length_5498_cov_7.896221_g479_i0.p2	549
NODE_102800_length_609_cov_1.656716_g50669_i0.p1	606
NODE_102802_length_609_cov_1.537313_g50671_i0.p1	606
NODE_102803_length_609_cov_1.479478_g50672_i0.p1	606
NODE_102807_length_609_cov_1.235075_g50676_i0.p2	522
NODE_102824_length_608_cov_70.392523_g50689_i0.p1	606
NODE_102833_length_608_cov_13.009346_g50697_i0.p1	513
NODE_102836_length_608_cov_10.323364_g50700_i0.p1	438
NODE_102838_length_608_cov_8.747664_g50701_i0.p1	459
NODE_10283_length_3023_cov_35.312203_g2077_i1.p1	702
NODE_10283_length_3023_cov_35.312203_g2077_i1.p2	339
NODE_102843_length_608_cov_5.702804_g50706_i0.p1	483
NODE_102848_length_608_cov_4.863551_g50711_i0.p1	606
NODE_102851_length_608_cov_4.216822_g50714_i0.p1	606
NODE_102853_length_608_cov_4.082243_g50716_i0.p1	417
NODE_102854_length_608_cov_3.828037_g50717_i0.p1	450
NODE_102855_length_608_cov_3.798131_g50718_i0.p1	606
NODE_102856_length_608_cov_3.581308_g50719_i0.p1	606
NODE_102857_length_608_cov_3.575701_g50720_i0.p1	606
NODE_102858_length_608_cov_3.534579_g50721_i0.p1	546
NODE_10285_length_3023_cov_27.229153_g4328_i0.p1	2610
NODE_102863_length_608_cov_2.957009_g50726_i0.p1	342
NODE_102864_length_608_cov_2.927103_g50727_i0.p1	483
NODE_102865_length_608_cov_2.876636_g50728_i0.p1	330
NODE_102866_length_608_cov_2.844860_g50729_i0.p1	393
NODE_102867_length_608_cov_2.786916_g50730_i0.p2	525
NODE_10286_length_3023_cov_9.612881_g4329_i0.p1	981
NODE_10286_length_3023_cov_9.612881_g4329_i0.p2	660
NODE_102870_length_608_cov_2.719626_g50733_i0.p1	504
NODE_102871_length_608_cov_2.710280_g50734_i0.p1	606
NODE_102872_length_608_cov_2.624299_g50735_i0.p1	606
NODE_102878_length_608_cov_2.426168_g50741_i0.p1	525
NODE_10287_length_3023_cov_8.505424_g1186_i1.p1	2040
NODE_102881_length_608_cov_2.388785_g50744_i0.p1	486
NODE_102886_length_608_cov_2.272897_g50749_i0.p1	420
NODE_102887_length_608_cov_2.222430_g50750_i0.p1	372
NODE_102889_length_608_cov_2.147664_g50752_i0.p1	510
NODE_10288_length_3023_cov_5.360000_g4330_i0.p4	534
NODE_10288_length_3023_cov_5.360000_g4330_i0.p1	1890
NODE_102890_length_608_cov_2.112150_g50753_i0.p1	606
NODE_102891_length_608_cov_2.057944_g50754_i0.p1	606
NODE_102894_length_608_cov_1.940187_g50757_i0.p1	606
NODE_102895_length_608_cov_1.936449_g50758_i0.p1	495
NODE_102896_length_608_cov_1.927103_g50759_i0.p1	525
NODE_102899_length_608_cov_1.863551_g50762_i0.p1	606
NODE_10289_length_3023_cov_4.930169_g4331_i0.p1	3021
NODE_1028_length_5497_cov_313.090339_g480_i0.p2	1137
NODE_1028_length_5497_cov_313.090339_g480_i0.p6	306
NODE_102902_length_608_cov_1.484112_g50765_i0.p1	606
NODE_102903_length_608_cov_1.426168_g50766_i0.p1	456
NODE_102904_length_608_cov_1.371963_g50767_i0.p1	606
NODE_102906_length_608_cov_1.125234_g50769_i0.p1	606
NODE_102907_length_608_cov_1.000000_g50770_i0.p1	606
NODE_10290_length_3022_cov_621.217362_g1435_i2.p1	1608
NODE_102911_length_607_cov_592.239700_g50773_i0.p1	456
NODE_10291_length_3022_cov_324.664971_g1134_i4.p1	2646
NODE_102921_length_607_cov_67.771536_g50780_i0.p1	603
NODE_10292_length_3022_cov_225.452696_g4332_i0.p1	1167
NODE_102932_length_607_cov_9.001873_g50789_i0.p2	336
NODE_102936_length_607_cov_6.441948_g50793_i0.p1	501
NODE_102938_length_607_cov_3.964419_g50795_i0.p2	606
NODE_102942_length_607_cov_3.318352_g50799_i0.p1	441
NODE_102943_length_607_cov_3.303371_g50800_i0.p1	432
NODE_102944_length_607_cov_3.260300_g50801_i0.p1	363
NODE_102946_length_607_cov_3.084270_g50803_i0.p1	606
NODE_102947_length_607_cov_3.061798_g50804_i0.p2	381
NODE_10294_length_3022_cov_11.476433_g4333_i0.p1	2811
NODE_102951_length_607_cov_2.846442_g50808_i0.p1	405
NODE_102952_length_607_cov_2.818352_g50809_i0.p4	381
NODE_102955_length_607_cov_2.687266_g50812_i0.p1	603
NODE_102957_length_607_cov_2.604869_g50814_i0.p1	603
NODE_102958_length_607_cov_2.589888_g50815_i0.p1	495
NODE_10295_length_3022_cov_2.820617_g4334_i0.p1	2370
NODE_102962_length_607_cov_2.415730_g50819_i0.p1	603
NODE_102963_length_607_cov_2.365169_g50820_i0.p2	441
NODE_102965_length_607_cov_2.305243_g50822_i0.p1	603
NODE_102967_length_607_cov_2.162921_g50824_i0.p1	606
NODE_102968_length_607_cov_2.131086_g50825_i0.p1	606
NODE_102969_length_607_cov_2.102996_g50826_i0.p1	402
NODE_10296_length_3021_cov_243.474898_g3475_i1.p1	747
NODE_102970_length_607_cov_2.074906_g50827_i0.p1	603
NODE_102975_length_607_cov_1.857678_g50832_i0.p1	603
NODE_102979_length_607_cov_1.614232_g50836_i0.p1	606
NODE_10297_length_3021_cov_224.584803_g214_i1.p2	321
NODE_10297_length_3021_cov_224.584803_g214_i1.p1	2022
NODE_102982_length_607_cov_1.329588_g50839_i0.p1	537
NODE_102983_length_607_cov_1.312734_g50840_i0.p1	603
NODE_102985_length_607_cov_1.202247_g50842_i0.p1	510
NODE_102987_length_607_cov_1.110487_g50844_i0.p3	348
NODE_102988_length_606_cov_2055.166979_g50845_i0.p1	555
NODE_102989_length_606_cov_1311.769231_g50846_i0.p1	603
NODE_10298_length_3021_cov_170.606852_g4335_i0.p1	2316
NODE_102990_length_606_cov_977.225141_g5350_i8.p1	507
NODE_102992_length_606_cov_537.986867_g50848_i0.p1	495
NODE_102993_length_606_cov_449.487805_g50849_i0.p2	300
NODE_102994_length_606_cov_445.183865_g50850_i0.p1	603
NODE_102996_length_606_cov_183.247655_g50851_i0.p1	360
NODE_10299_length_3021_cov_162.276459_g4336_i0.p3	354
NODE_10299_length_3021_cov_162.276459_g4336_i0.p1	1875
NODE_1029_length_5497_cov_6.130900_g479_i1.p5	429
NODE_1029_length_5497_cov_6.130900_g479_i1.p2	582
NODE_102_length_8553_cov_8.977948_g59_i0.p1	8220
NODE_103006_length_606_cov_19.189493_g50858_i0.p1	402
NODE_103007_length_606_cov_18.634146_g50859_i0.p1	561
NODE_103008_length_606_cov_15.384615_g50860_i0.p1	603
NODE_103009_length_606_cov_13.697936_g50861_i0.p1	405
NODE_103012_length_606_cov_10.699812_g50864_i0.p1	534
NODE_103013_length_606_cov_8.555347_g50865_i0.p2	444
NODE_103017_length_606_cov_7.095685_g50869_i0.p1	495
NODE_103020_length_606_cov_4.829268_g50871_i0.p1	498
NODE_103021_length_606_cov_4.425891_g50872_i0.p1	606
NODE_103026_length_606_cov_3.896811_g50876_i0.p1	354
NODE_10302_length_3021_cov_136.579715_g4338_i0.p1	1875
NODE_103031_length_606_cov_3.377111_g50881_i0.p1	606
NODE_103032_length_606_cov_3.356473_g50882_i0.p1	603
NODE_103034_length_606_cov_3.206379_g50884_i0.p1	606
NODE_103036_length_606_cov_3.041276_g50886_i0.p2	348
NODE_103039_length_606_cov_2.941839_g50889_i0.p1	606
NODE_10303_length_3021_cov_111.098711_g4339_i0.p1	2310
NODE_103045_length_606_cov_2.598499_g50895_i0.p1	531
NODE_103047_length_606_cov_2.566604_g50897_i0.p1	597
NODE_103049_length_606_cov_2.515947_g50899_i0.p1	603
NODE_103050_length_606_cov_2.512195_g50900_i0.p2	603
NODE_103051_length_606_cov_2.506567_g50901_i0.p1	420
NODE_103052_length_606_cov_2.493433_g50902_i0.p1	603
NODE_103053_length_606_cov_2.440901_g50903_i0.p1	603
NODE_103055_length_606_cov_2.324578_g50905_i0.p1	486
NODE_103057_length_606_cov_2.257036_g50907_i0.p1	408
NODE_103058_length_606_cov_2.183865_g50908_i0.p1	540
NODE_103060_length_606_cov_2.088180_g50910_i0.p1	603
NODE_103061_length_606_cov_2.035647_g50911_i0.p1	603
NODE_103062_length_606_cov_1.881801_g50912_i0.p1	543
NODE_103063_length_606_cov_1.874296_g50913_i0.p1	606
NODE_103066_length_606_cov_1.803002_g50916_i0.p1	603
NODE_103068_length_606_cov_1.729831_g50918_i0.p1	603
NODE_103070_length_606_cov_1.615385_g50920_i0.p1	501
NODE_103071_length_606_cov_1.604128_g50921_i0.p1	411
NODE_103074_length_606_cov_1.515947_g50924_i0.p1	603
NODE_103076_length_606_cov_1.461538_g50926_i0.p2	603
NODE_103077_length_606_cov_1.401501_g50927_i0.p1	603
NODE_103078_length_606_cov_1.371482_g50928_i0.p1	543
NODE_103080_length_606_cov_1.354597_g50930_i0.p1	603
NODE_103083_length_606_cov_1.234522_g50933_i0.p1	558
NODE_103084_length_606_cov_1.011257_g50934_i0.p2	603
NODE_103097_length_605_cov_58.597744_g50946_i0.p1	372
NODE_10309_length_3021_cov_21.613297_g4116_i1.p1	1827
NODE_10309_length_3021_cov_21.613297_g4116_i1.p2	510
NODE_1030_length_5494_cov_89.510791_g265_i1.p1	3792
NODE_103104_length_605_cov_15.379699_g50952_i0.p2	396
NODE_103110_length_605_cov_7.830827_g50958_i0.p1	327
NODE_103114_length_605_cov_5.962406_g50962_i0.p1	465
NODE_10311_length_3020_cov_4331.373940_g4199_i1.p2	996
NODE_103122_length_605_cov_3.712406_g50970_i0.p1	546
NODE_103124_length_605_cov_3.342105_g50972_i0.p1	603
NODE_103125_length_605_cov_3.306391_g50973_i0.p1	603
NODE_103129_length_605_cov_3.109023_g50977_i0.p1	603
NODE_103135_length_605_cov_2.772556_g50983_i0.p2	510
NODE_103136_length_605_cov_2.644737_g50984_i0.p1	321
NODE_103138_length_605_cov_2.548872_g50986_i0.p1	603
NODE_103139_length_605_cov_2.511278_g50987_i0.p1	603
NODE_10313_length_3020_cov_87.176111_g4009_i1.p1	1941
NODE_103142_length_605_cov_2.366541_g50990_i0.p2	582
NODE_103143_length_605_cov_2.330827_g50991_i0.p1	516
NODE_103147_length_605_cov_2.242481_g50995_i0.p1	576
NODE_103148_length_605_cov_2.195489_g50996_i0.p2	603
NODE_10314_length_3020_cov_68.201561_g3899_i1.p1	612
NODE_103151_length_605_cov_2.056391_g50999_i0.p1	603
NODE_103152_length_605_cov_2.020677_g51000_i0.p1	327
NODE_103153_length_605_cov_2.016917_g51001_i0.p1	393
NODE_103162_length_605_cov_1.590226_g51010_i0.p1	603
NODE_103164_length_605_cov_1.458647_g51012_i0.p1	603
NODE_103165_length_605_cov_1.439850_g51013_i0.p1	375
NODE_103166_length_605_cov_1.362782_g51014_i0.p1	603
NODE_103168_length_605_cov_1.302632_g51016_i0.p1	603
NODE_103169_length_605_cov_1.206767_g51017_i0.p1	603
NODE_10316_length_3020_cov_44.536817_g4343_i0.p4	366
NODE_10316_length_3020_cov_44.536817_g4343_i0.p1	828
NODE_10316_length_3020_cov_44.536817_g4343_i0.p2	618
NODE_103170_length_605_cov_1.148496_g51018_i0.p1	306
NODE_103171_length_605_cov_1.062030_g51019_i0.p1	603
NODE_103172_length_605_cov_1.030075_g51020_i0.p1	567
NODE_103177_length_604_cov_255.521657_g51025_i0.p1	468
NODE_103184_length_604_cov_36.838041_g7930_i5.p1	306
NODE_103186_length_604_cov_32.241055_g51033_i0.p1	327
NODE_103194_length_604_cov_18.220339_g51040_i0.p1	402
NODE_10319_length_3020_cov_2.885307_g4346_i0.p1	2082
NODE_1031_length_5494_cov_5.442354_g481_i0.p3	834
NODE_1031_length_5494_cov_5.442354_g481_i0.p2	957
NODE_1031_length_5494_cov_5.442354_g481_i0.p4	831
NODE_1031_length_5494_cov_5.442354_g481_i0.p1	1014
NODE_1031_length_5494_cov_5.442354_g481_i0.p5	489
NODE_103201_length_604_cov_4.945386_g51047_i0.p1	507
NODE_103205_length_604_cov_4.593220_g51051_i0.p1	600
NODE_103208_length_604_cov_3.847458_g51054_i0.p1	555
NODE_10320_length_3019_cov_199.439579_g4347_i0.p1	2148
NODE_103210_length_604_cov_3.583804_g51056_i0.p1	342
NODE_103211_length_604_cov_3.527307_g51057_i0.p2	354
NODE_103214_length_604_cov_3.246704_g51059_i0.p1	495
NODE_103215_length_604_cov_3.148776_g51060_i0.p1	513
NODE_103217_length_604_cov_3.060264_g51062_i0.p1	600
NODE_103221_length_604_cov_2.887006_g51066_i0.p1	372
NODE_103222_length_604_cov_2.815443_g51067_i0.p1	498
NODE_103225_length_604_cov_2.738230_g51070_i0.p1	600
NODE_103226_length_604_cov_2.728814_g51071_i0.p1	600
NODE_103229_length_604_cov_2.568738_g51074_i0.p1	603
NODE_10322_length_3019_cov_86.713849_g2689_i2.p1	2340
NODE_103231_length_604_cov_2.500942_g51076_i0.p1	513
NODE_103234_length_604_cov_2.214689_g51079_i0.p1	603
NODE_103235_length_604_cov_2.192090_g51080_i0.p1	408
NODE_103237_length_604_cov_2.043315_g51082_i0.p1	411
NODE_103239_length_604_cov_1.986817_g51084_i0.p1	600
NODE_10323_length_3019_cov_36.950102_g3451_i1.p1	1035
NODE_10323_length_3019_cov_36.950102_g3451_i1.p2	939
NODE_103243_length_604_cov_1.734463_g51088_i0.p2	549
NODE_103244_length_604_cov_1.732580_g51089_i0.p1	600
NODE_103246_length_604_cov_1.645951_g51091_i0.p1	333
NODE_103249_length_604_cov_1.442561_g51094_i0.p1	603
NODE_103252_length_604_cov_1.291902_g51097_i0.p1	450
NODE_103253_length_604_cov_1.199623_g51098_i0.p1	603
NODE_103254_length_604_cov_1.065913_g51099_i0.p1	603
NODE_103255_length_604_cov_0.719397_g51100_i0.p1	603
NODE_10325_length_3019_cov_8.484046_g4349_i0.p1	801
NODE_10325_length_3019_cov_8.484046_g4349_i0.p4	342
NODE_10325_length_3019_cov_8.484046_g4349_i0.p2	423
NODE_103262_length_603_cov_67.862264_g51104_i0.p1	603
NODE_103264_length_603_cov_60.822642_g51106_i0.p1	381
NODE_103265_length_603_cov_58.305660_g6759_i10.p1	336
NODE_103268_length_603_cov_55.483019_g51109_i0.p1	420
NODE_10326_length_3019_cov_7.954515_g1998_i1.p1	3018
NODE_103273_length_603_cov_18.116981_g187_i9.p1	528
NODE_103275_length_603_cov_15.937736_g43964_i1.p1	459
NODE_103276_length_603_cov_15.218868_g51114_i0.p1	600
NODE_103277_length_603_cov_11.439623_g51115_i0.p1	432
NODE_103278_length_603_cov_9.471698_g51116_i0.p1	375
NODE_10327_length_3019_cov_4.516633_g4350_i0.p2	345
NODE_10327_length_3019_cov_4.516633_g4350_i0.p1	1293
NODE_103284_length_603_cov_4.694340_g51122_i0.p1	447
NODE_103285_length_603_cov_4.601887_g51123_i0.p1	591
NODE_103287_length_603_cov_4.388679_g51125_i0.p1	603
NODE_103290_length_603_cov_3.713208_g51128_i0.p1	534
NODE_10329_length_3018_cov_262.333447_g668_i3.p1	1080
NODE_1032_length_5493_cov_14.668450_g482_i0.p3	324
NODE_1032_length_5493_cov_14.668450_g482_i0.p4	309
NODE_103300_length_603_cov_2.737736_g51138_i0.p1	480
NODE_103304_length_603_cov_2.622642_g51142_i0.p1	603
NODE_103305_length_603_cov_2.601887_g51143_i0.p1	510
NODE_103311_length_603_cov_2.490566_g51149_i0.p1	576
NODE_103313_length_603_cov_2.449057_g51151_i0.p1	600
NODE_103314_length_603_cov_2.443396_g51152_i0.p1	480
NODE_103315_length_603_cov_2.437736_g51153_i0.p1	600
NODE_103317_length_603_cov_2.303774_g51155_i0.p2	600
NODE_10331_length_3018_cov_127.739898_g599_i23.p2	384
NODE_103320_length_603_cov_2.241509_g51158_i0.p1	600
NODE_103321_length_603_cov_2.224528_g51159_i0.p1	594
NODE_103322_length_603_cov_2.213208_g51160_i0.p1	600
NODE_103323_length_603_cov_2.188679_g51161_i0.p1	600
NODE_103324_length_603_cov_2.033962_g51162_i0.p1	543
NODE_103326_length_603_cov_1.969811_g51164_i0.p1	600
NODE_103327_length_603_cov_1.949057_g51165_i0.p1	603
NODE_103328_length_603_cov_1.881132_g51166_i0.p1	603
NODE_103329_length_603_cov_1.835849_g51167_i0.p1	600
NODE_10332_length_3018_cov_125.050594_g4176_i1.p1	1188
NODE_103332_length_603_cov_1.769811_g51170_i0.p1	603
NODE_103336_length_603_cov_1.590566_g51174_i0.p1	600
NODE_103338_length_603_cov_1.433962_g51176_i0.p1	549
NODE_103339_length_603_cov_1.347170_g51177_i0.p1	600
NODE_103342_length_602_cov_672.710775_g51180_i0.p1	354
NODE_103343_length_602_cov_406.020794_g51181_i0.p1	345
NODE_103345_length_602_cov_166.245747_g51183_i0.p1	426
NODE_103362_length_602_cov_18.257089_g51199_i0.p1	378
NODE_103374_length_602_cov_5.245747_g51209_i0.p1	600
NODE_103378_length_602_cov_4.627599_g51213_i0.p1	420
NODE_103379_length_602_cov_4.440454_g51214_i0.p1	474
NODE_103381_length_602_cov_4.211720_g51216_i0.p1	600
NODE_103382_length_602_cov_3.837429_g51217_i0.p1	498
NODE_103384_length_602_cov_3.672968_g51219_i0.p1	378
NODE_103388_length_602_cov_3.247637_g51223_i0.p1	357
NODE_103391_length_602_cov_3.088847_g51226_i0.p1	600
NODE_103393_length_602_cov_2.860113_g51228_i0.p1	522
NODE_103394_length_602_cov_2.826087_g51229_i0.p1	558
NODE_1033_length_5492_cov_33.356892_g7_i10.p1	2664
NODE_1033_length_5492_cov_33.356892_g7_i10.p2	1290
NODE_103400_length_602_cov_2.586011_g51235_i0.p1	492
NODE_103401_length_602_cov_2.586011_g51236_i0.p1	600
NODE_103404_length_602_cov_2.550095_g51239_i0.p1	423
NODE_103406_length_602_cov_2.451796_g51241_i0.p2	507
NODE_103412_length_602_cov_2.117202_g51247_i0.p1	600
NODE_103413_length_602_cov_2.117202_g51248_i0.p1	600
NODE_103414_length_602_cov_2.030246_g51249_i0.p1	600
NODE_103416_length_602_cov_2.017013_g51251_i0.p1	600
NODE_103417_length_602_cov_1.948960_g51252_i0.p1	357
NODE_103419_length_602_cov_1.879017_g51254_i0.p1	420
NODE_103421_length_602_cov_1.750473_g51256_i0.p1	567
NODE_103423_length_602_cov_1.682420_g51258_i0.p2	558
NODE_103424_length_602_cov_1.654064_g51259_i0.p1	600
NODE_103425_length_602_cov_1.654064_g51260_i0.p1	558
NODE_103427_length_602_cov_1.638941_g51262_i0.p1	570
NODE_103431_length_602_cov_1.298677_g51266_i0.p2	564
NODE_103435_length_602_cov_1.068053_g51270_i0.p2	600
NODE_103436_length_602_cov_0.981096_g51271_i0.p1	600
NODE_103437_length_601_cov_114538.770833_g51272_i0.p1	600
NODE_10343_length_3017_cov_148.198370_g945_i9.p1	2559
NODE_103442_length_601_cov_4857.460227_g51277_i0.p1	363
NODE_103446_length_601_cov_115.149621_g51280_i0.p1	324
NODE_103447_length_601_cov_104.520833_g51281_i0.p1	342
NODE_103449_length_601_cov_73.041667_g51282_i0.p1	417
NODE_103466_length_601_cov_6.045455_g51295_i0.p1	396
NODE_103467_length_601_cov_5.678030_g51296_i0.p1	555
NODE_103470_length_601_cov_4.361742_g51299_i0.p2	411
NODE_103471_length_601_cov_4.015152_g51300_i0.p1	555
NODE_103474_length_601_cov_3.916667_g51303_i0.p1	438
NODE_103475_length_601_cov_3.837121_g51304_i0.p1	330
NODE_103476_length_601_cov_3.768939_g51305_i0.p1	597
NODE_103477_length_601_cov_3.528409_g51306_i0.p1	540
NODE_103478_length_601_cov_3.528409_g51307_i0.p1	558
NODE_10347_length_3017_cov_97.602921_g3816_i1.p1	1869
NODE_103480_length_601_cov_3.198864_g51309_i0.p1	597
NODE_103481_length_601_cov_3.193182_g51310_i0.p1	600
NODE_103489_length_601_cov_2.839015_g51318_i0.p1	579
NODE_10348_length_3017_cov_88.190557_g3818_i1.p1	2385
NODE_103490_length_601_cov_2.804924_g51319_i0.p1	597
NODE_103491_length_601_cov_2.776515_g51320_i0.p1	600
NODE_103494_length_601_cov_2.729167_g51323_i0.p1	597
NODE_103495_length_601_cov_2.490530_g51324_i0.p1	468
NODE_1034_length_5491_cov_104.101883_g117_i8.p1	4332
NODE_103501_length_601_cov_2.147727_g51330_i0.p1	597
NODE_103504_length_601_cov_2.035985_g51333_i0.p1	600
NODE_103509_length_601_cov_1.867424_g51338_i0.p1	534
NODE_103510_length_601_cov_1.835227_g51339_i0.p1	309
NODE_103513_length_601_cov_1.751894_g51342_i0.p1	600
NODE_103514_length_601_cov_1.708333_g51343_i0.p1	600
NODE_103515_length_601_cov_1.691288_g51344_i0.p1	501
NODE_103518_length_601_cov_1.452652_g51347_i0.p1	597
NODE_10351_length_3017_cov_37.739810_g4354_i0.p1	417
NODE_103525_length_601_cov_1.018939_g51354_i0.p1	600
NODE_103527_length_600_cov_68679.032258_g51356_i0.p1	429
NODE_103534_length_600_cov_102.567362_g51362_i0.p1	570
NODE_103538_length_600_cov_50.047438_g51365_i0.p1	486
NODE_103544_length_600_cov_22.493359_g51371_i0.p1	312
NODE_103546_length_600_cov_13.341556_g51372_i0.p3	381
NODE_10354_length_3016_cov_384.424397_g747_i5.p1	2178
NODE_103550_length_600_cov_9.445920_g51375_i0.p1	396
NODE_103551_length_600_cov_8.821632_g51376_i0.p1	429
NODE_103556_length_600_cov_6.466793_g51381_i0.p1	441
NODE_103559_length_600_cov_4.554080_g51384_i0.p1	393
NODE_103563_length_600_cov_3.901328_g51388_i0.p1	324
NODE_103564_length_600_cov_3.559772_g51389_i0.p1	597
NODE_103566_length_600_cov_3.466793_g51391_i0.p1	540
NODE_103567_length_600_cov_3.392789_g51392_i0.p1	324
NODE_103569_length_600_cov_3.256167_g51394_i0.p1	339
NODE_103570_length_600_cov_3.193548_g51395_i0.p1	363
NODE_103574_length_600_cov_2.956357_g51399_i0.p1	402
NODE_103576_length_600_cov_2.745731_g51401_i0.p1	366
NODE_103578_length_600_cov_2.466793_g51403_i0.p1	600
NODE_10357_length_3016_cov_143.661910_g4358_i0.p1	1974
NODE_103583_length_600_cov_2.333966_g51408_i0.p1	600
NODE_103584_length_600_cov_2.330171_g51409_i0.p1	600
NODE_103587_length_600_cov_2.182163_g51412_i0.p1	597
NODE_103591_length_600_cov_2.140417_g51416_i0.p1	600
NODE_103592_length_600_cov_2.092979_g51417_i0.p1	435
NODE_103597_length_600_cov_1.863378_g51422_i0.p1	480
NODE_103598_length_600_cov_1.838710_g51423_i0.p2	333
NODE_10359_length_3016_cov_123.133197_g676_i7.p3	426
NODE_103601_length_600_cov_1.667932_g51426_i0.p1	576
NODE_103603_length_600_cov_1.656546_g51428_i0.p1	600
NODE_103604_length_600_cov_1.607211_g51429_i0.p1	348
NODE_103608_length_600_cov_1.366224_g51433_i0.p1	600
NODE_103609_length_600_cov_1.352941_g51434_i0.p1	594
NODE_103611_length_600_cov_1.309298_g51436_i0.p1	312
NODE_103612_length_600_cov_1.210626_g51437_i0.p1	597
NODE_103616_length_599_cov_5604.595057_g51441_i0.p1	423
NODE_103620_length_599_cov_412.140684_g51445_i0.p1	453
NODE_103624_length_599_cov_182.699620_g51447_i0.p1	438
NODE_103636_length_599_cov_18.277567_g51456_i0.p2	321
NODE_103641_length_599_cov_8.986692_g51459_i0.p1	402
NODE_103642_length_599_cov_7.245247_g51460_i0.p1	522
NODE_103643_length_599_cov_6.600760_g51461_i0.p1	309
NODE_103644_length_599_cov_6.477186_g51462_i0.p1	477
NODE_103647_length_599_cov_5.174905_g51465_i0.p2	324
NODE_103648_length_599_cov_4.619772_g51466_i0.p1	378
NODE_103649_length_599_cov_4.393536_g51467_i0.p1	597
NODE_10364_length_3016_cov_6.424057_g4360_i0.p1	1809
NODE_103651_length_599_cov_3.846008_g51469_i0.p1	297
NODE_103653_length_599_cov_3.785171_g51471_i0.p1	465
NODE_103656_length_599_cov_3.581749_g51474_i0.p1	597
NODE_103657_length_599_cov_3.458175_g51475_i0.p1	597
NODE_10365_length_3015_cov_318.303875_g1768_i2.p1	2445
NODE_103660_length_599_cov_3.241445_g51478_i0.p1	510
NODE_103661_length_599_cov_3.125475_g51479_i0.p2	411
NODE_103669_length_599_cov_2.439163_g51486_i0.p1	597
NODE_103670_length_599_cov_2.425856_g51487_i0.p1	597
NODE_103671_length_599_cov_2.397338_g51488_i0.p1	546
NODE_103673_length_599_cov_2.338403_g51490_i0.p1	597
NODE_103678_length_599_cov_2.184411_g51494_i0.p1	360
NODE_103680_length_599_cov_2.114068_g51496_i0.p1	597
NODE_103682_length_599_cov_1.971483_g51498_i0.p1	597
NODE_103683_length_599_cov_1.750951_g51499_i0.p1	597
NODE_103686_length_599_cov_1.629278_g51502_i0.p1	597
NODE_103687_length_599_cov_1.604563_g51503_i0.p1	507
NODE_103688_length_599_cov_1.604563_g51504_i0.p1	597
NODE_103689_length_599_cov_1.604563_g51505_i0.p1	405
NODE_10368_length_3015_cov_177.612508_g4362_i0.p2	666
NODE_103691_length_599_cov_1.564639_g51507_i0.p1	597
NODE_103696_length_599_cov_1.332700_g51512_i0.p1	597
NODE_103697_length_599_cov_1.104563_g51513_i0.p1	597
NODE_103698_length_599_cov_1.096958_g51514_i0.p1	597
NODE_103700_length_598_cov_3878.346667_g51516_i0.p1	444
NODE_103702_length_598_cov_870.624762_g51518_i0.p1	450
NODE_103705_length_598_cov_531.725714_g5281_i2.p1	426
NODE_103706_length_598_cov_228.961905_g28758_i2.p2	426
NODE_103715_length_598_cov_9.889524_g51527_i0.p1	441
NODE_103718_length_598_cov_4.967619_g51530_i0.p1	525
NODE_10371_length_3015_cov_93.750850_g4365_i0.p1	2178
NODE_103720_length_598_cov_4.104762_g51532_i0.p1	357
NODE_103727_length_598_cov_3.723810_g51539_i0.p1	360
NODE_103728_length_598_cov_3.695238_g51540_i0.p1	582
NODE_103730_length_598_cov_3.544762_g51542_i0.p1	597
NODE_103732_length_598_cov_3.438095_g51544_i0.p1	483
NODE_103734_length_598_cov_3.361905_g51546_i0.p1	417
NODE_103737_length_598_cov_3.209524_g51549_i0.p1	516
NODE_103739_length_598_cov_3.043810_g51551_i0.p1	597
NODE_103741_length_598_cov_2.948571_g51553_i0.p3	588
NODE_103742_length_598_cov_2.940952_g51554_i0.p1	471
NODE_103743_length_598_cov_2.931429_g51555_i0.p1	321
NODE_103744_length_598_cov_2.881905_g51556_i0.p1	432
NODE_103745_length_598_cov_2.834286_g51557_i0.p3	384
NODE_103746_length_598_cov_2.828571_g51558_i0.p1	597
NODE_10374_length_3015_cov_6.046227_g4367_i0.p1	2763
NODE_103752_length_598_cov_2.634286_g51564_i0.p1	453
NODE_103755_length_598_cov_2.491429_g51567_i0.p1	351
NODE_103757_length_598_cov_2.392381_g51569_i0.p1	456
NODE_103758_length_598_cov_2.390476_g51570_i0.p2	348
NODE_10375_length_3014_cov_605.685821_g499_i9.p2	723
NODE_103764_length_598_cov_2.219048_g51576_i0.p1	375
NODE_103765_length_598_cov_2.184762_g51577_i0.p2	387
NODE_103766_length_598_cov_2.173333_g51578_i0.p1	597
NODE_103768_length_598_cov_2.112381_g51580_i0.p1	594
NODE_103769_length_598_cov_2.078095_g51581_i0.p1	528
NODE_10376_length_3014_cov_407.406664_g4368_i0.p1	1929
NODE_103770_length_598_cov_2.070476_g51582_i0.p1	522
NODE_103771_length_598_cov_2.043810_g51583_i0.p1	594
NODE_103772_length_598_cov_1.996190_g51584_i0.p2	594
NODE_103774_length_598_cov_1.975238_g51586_i0.p1	597
NODE_103775_length_598_cov_1.929524_g51587_i0.p1	597
NODE_103777_length_598_cov_1.908571_g51589_i0.p1	597
NODE_103778_length_598_cov_1.899048_g51590_i0.p2	462
NODE_103779_length_598_cov_1.885714_g51591_i0.p1	357
NODE_10377_length_3014_cov_340.341380_g949_i9.p2	465
NODE_103782_length_598_cov_1.819048_g51594_i0.p1	597
NODE_103783_length_598_cov_1.718095_g51595_i0.p1	597
NODE_103785_length_598_cov_1.691429_g51597_i0.p1	534
NODE_103789_length_598_cov_1.453333_g51601_i0.p1	510
NODE_10378_length_3014_cov_283.493030_g3666_i3.p1	1251
NODE_103790_length_598_cov_1.363810_g51602_i0.p1	594
NODE_10379_length_3014_cov_211.269976_g4131_i1.p1	2532
NODE_1037_length_5482_cov_260.796265_g484_i0.p4	318
NODE_1037_length_5482_cov_260.796265_g484_i0.p3	627
NODE_103803_length_597_cov_68.038168_g51613_i0.p2	318
NODE_103806_length_597_cov_34.595420_g51615_i0.p1	594
NODE_103819_length_597_cov_6.366412_g51628_i0.p1	405
NODE_103820_length_597_cov_6.026718_g51629_i0.p1	462
NODE_103822_length_597_cov_4.687023_g51631_i0.p1	519
NODE_103823_length_597_cov_4.652672_g51632_i0.p1	594
NODE_103826_length_597_cov_4.433206_g51635_i0.p1	582
NODE_103829_length_597_cov_3.788168_g51638_i0.p1	597
NODE_103833_length_597_cov_3.543893_g51642_i0.p1	336
NODE_103840_length_597_cov_3.116412_g51649_i0.p1	330
NODE_103841_length_597_cov_3.078244_g51650_i0.p1	357
NODE_103842_length_597_cov_3.026718_g51651_i0.p1	405
NODE_103843_length_597_cov_3.009542_g51652_i0.p1	552
NODE_103844_length_597_cov_2.925573_g51653_i0.p1	594
NODE_103847_length_597_cov_2.750000_g51656_i0.p1	597
NODE_103849_length_597_cov_2.717557_g51658_i0.p1	597
NODE_103851_length_597_cov_2.648855_g51660_i0.p1	558
NODE_103853_length_597_cov_2.540076_g51662_i0.p1	594
NODE_103855_length_597_cov_2.513359_g51664_i0.p1	534
NODE_103859_length_597_cov_2.312977_g51668_i0.p1	594
NODE_103864_length_597_cov_2.221374_g51673_i0.p1	306
NODE_103865_length_597_cov_2.196565_g51674_i0.p1	300
NODE_103866_length_597_cov_2.188931_g51675_i0.p1	594
NODE_103868_length_597_cov_2.143130_g51677_i0.p2	594
NODE_10386_length_3013_cov_265.148639_g4372_i0.p1	501
NODE_103870_length_597_cov_2.036260_g51679_i0.p1	594
NODE_103873_length_597_cov_1.980916_g51682_i0.p1	594
NODE_103874_length_597_cov_1.979008_g51683_i0.p1	471
NODE_103878_length_597_cov_1.917939_g51687_i0.p1	570
NODE_103879_length_597_cov_1.755725_g51688_i0.p1	579
NODE_103880_length_597_cov_1.746183_g51689_i0.p1	594
NODE_103882_length_597_cov_1.614504_g51691_i0.p1	597
NODE_103883_length_597_cov_1.599237_g51692_i0.p1	597
NODE_103884_length_597_cov_1.572519_g51693_i0.p1	543
NODE_103887_length_597_cov_1.486641_g51696_i0.p1	594
NODE_103888_length_597_cov_1.467557_g51697_i0.p1	594
NODE_103889_length_597_cov_1.458015_g51698_i0.p1	594
NODE_103890_length_597_cov_1.374046_g51699_i0.p1	408
NODE_103893_length_597_cov_1.320611_g51702_i0.p1	594
NODE_103895_length_597_cov_1.146947_g51704_i0.p1	594
NODE_103897_length_596_cov_1590.502868_g5011_i17.p1	594
NODE_1038_length_5482_cov_115.301534_g189_i1.p1	4941
NODE_103912_length_596_cov_27.824092_g51719_i0.p1	387
NODE_103916_length_596_cov_17.812620_g51723_i0.p1	327
NODE_103917_length_596_cov_14.177820_g51724_i0.p1	498
NODE_103919_length_596_cov_12.443595_g51726_i0.p1	372
NODE_10391_length_3013_cov_4.765986_g716_i5.p5	342
NODE_10391_length_3013_cov_4.765986_g716_i5.p1	588
NODE_10391_length_3013_cov_4.765986_g716_i5.p4	411
NODE_10391_length_3013_cov_4.765986_g716_i5.p2	528
NODE_103920_length_596_cov_10.300191_g51727_i0.p1	327
NODE_103924_length_596_cov_5.938815_g51731_i0.p1	432
NODE_103928_length_596_cov_4.290631_g51735_i0.p1	594
NODE_103929_length_596_cov_4.254302_g51736_i0.p1	588
NODE_10392_length_3012_cov_619.898265_g4374_i0.p1	915
NODE_103931_length_596_cov_4.013384_g51738_i0.p1	594
NODE_103932_length_596_cov_3.915870_g51739_i0.p1	477
NODE_103933_length_596_cov_3.889101_g51740_i0.p1	306
NODE_103936_length_596_cov_3.753346_g51743_i0.p1	471
NODE_103940_length_596_cov_3.416826_g51747_i0.p1	435
NODE_103943_length_596_cov_3.227533_g51750_i0.p1	342
NODE_103944_length_596_cov_3.179732_g51751_i0.p1	594
NODE_103946_length_596_cov_3.162524_g51753_i0.p1	378
NODE_103947_length_596_cov_3.093690_g51754_i0.p1	594
NODE_103949_length_596_cov_2.925430_g51756_i0.p1	594
NODE_103951_length_596_cov_2.837476_g51758_i0.p1	444
NODE_103956_length_596_cov_2.678776_g51763_i0.p1	528
NODE_103959_length_596_cov_2.634799_g51766_i0.p1	330
NODE_103961_length_596_cov_2.609943_g51768_i0.p1	594
NODE_103965_length_596_cov_2.349904_g51772_i0.p1	552
NODE_103966_length_596_cov_2.344168_g51773_i0.p1	594
NODE_103968_length_596_cov_2.332696_g51775_i0.p1	345
NODE_10396_length_3012_cov_149.898605_g4376_i0.p1	567
NODE_103970_length_596_cov_2.177820_g51777_i0.p1	504
NODE_103971_length_596_cov_2.175908_g51778_i0.p1	594
NODE_103974_length_596_cov_2.040153_g51781_i0.p1	594
NODE_103975_length_596_cov_2.030593_g51782_i0.p1	342
NODE_103976_length_596_cov_1.969407_g51783_i0.p1	594
NODE_103978_length_596_cov_1.902486_g51785_i0.p1	594
NODE_103979_length_596_cov_1.892925_g51786_i0.p1	594
NODE_103980_length_596_cov_1.881453_g51787_i0.p1	594
NODE_103985_length_596_cov_1.795411_g51792_i0.p1	543
NODE_10398_length_3012_cov_114.048316_g1347_i4.p1	1707
NODE_103992_length_596_cov_1.472275_g51799_i0.p1	582
NODE_103994_length_596_cov_1.432122_g51801_i0.p1	519
NODE_103999_length_596_cov_1.091778_g51806_i0.p3	582
NODE_1039_length_5482_cov_30.702718_g279_i1.p1	492
NODE_103_length_8552_cov_266.949169_g44_i3.p6	315
NODE_104000_length_596_cov_1.028681_g51807_i0.p1	594
NODE_104004_length_595_cov_3554.597701_g322_i69.p1	594
NODE_104006_length_595_cov_2463.419540_g51812_i0.p1	471
NODE_104012_length_595_cov_127.789272_g51817_i0.p1	312
NODE_104015_length_595_cov_93.469349_g51818_i0.p1	324
NODE_104020_length_595_cov_44.756705_g51822_i0.p1	342
NODE_104027_length_595_cov_27.503831_g51826_i0.p1	411
NODE_10402_length_3012_cov_83.473630_g4377_i0.p1	303
NODE_104045_length_595_cov_4.724138_g51842_i0.p1	594
NODE_104046_length_595_cov_4.540230_g51843_i0.p1	495
NODE_104048_length_595_cov_4.300766_g51845_i0.p1	315
NODE_104050_length_595_cov_4.132184_g51847_i0.p1	462
NODE_104052_length_595_cov_3.775862_g51849_i0.p1	594
NODE_104054_length_595_cov_3.649425_g51851_i0.p1	594
NODE_104056_length_595_cov_3.385057_g51853_i0.p1	429
NODE_104057_length_595_cov_3.379310_g51854_i0.p1	594
NODE_104059_length_595_cov_3.337165_g51856_i0.p1	462
NODE_10405_length_3012_cov_5.834297_g4379_i0.p2	570
NODE_10405_length_3012_cov_5.834297_g4379_i0.p3	447
NODE_10405_length_3012_cov_5.834297_g4379_i0.p1	723
NODE_10405_length_3012_cov_5.834297_g4379_i0.p5	318
NODE_104063_length_595_cov_2.942529_g51860_i0.p1	591
NODE_104067_length_595_cov_2.806513_g51864_i0.p1	411
NODE_104071_length_595_cov_2.645594_g51868_i0.p1	594
NODE_104074_length_595_cov_2.595785_g51871_i0.p1	591
NODE_104075_length_595_cov_2.501916_g51872_i0.p1	552
NODE_104076_length_595_cov_2.452107_g51873_i0.p1	594
NODE_104078_length_595_cov_2.431034_g51875_i0.p1	582
NODE_104079_length_595_cov_2.404215_g51876_i0.p1	594
NODE_10407_length_3011_cov_209.188904_g2249_i3.p1	1071
NODE_104080_length_595_cov_2.354406_g51877_i0.p1	363
NODE_104081_length_595_cov_2.352490_g51878_i0.p1	510
NODE_104082_length_595_cov_2.346743_g51879_i0.p1	300
NODE_104083_length_595_cov_2.327586_g51880_i0.p1	594
NODE_104089_length_595_cov_1.994253_g51886_i0.p1	594
NODE_10408_length_3011_cov_185.470728_g1419_i5.p1	1485
NODE_10408_length_3011_cov_185.470728_g1419_i5.p2	591
NODE_104090_length_595_cov_1.869732_g51887_i0.p3	591
NODE_104091_length_595_cov_1.772031_g51888_i0.p1	594
NODE_104092_length_595_cov_1.768199_g51889_i0.p1	444
NODE_104093_length_595_cov_1.762452_g51890_i0.p1	462
NODE_104097_length_595_cov_1.613027_g51894_i0.p1	594
NODE_104099_length_595_cov_1.436782_g51896_i0.p1	591
NODE_1040_length_5481_cov_35.195451_g485_i0.p1	1761
NODE_1040_length_5481_cov_35.195451_g485_i0.p2	417
NODE_104100_length_595_cov_1.434866_g51897_i0.p1	594
NODE_104106_length_594_cov_1827.318618_g146_i29.p1	468
NODE_104118_length_594_cov_9.785029_g51911_i0.p1	432
NODE_10411_length_3011_cov_88.670865_g4380_i0.p2	414
NODE_10411_length_3011_cov_88.670865_g4380_i0.p3	384
NODE_104124_length_594_cov_6.614203_g51916_i0.p1	315
NODE_104126_length_594_cov_5.136276_g51918_i0.p1	327
NODE_104127_length_594_cov_4.420345_g51919_i0.p1	510
NODE_104128_length_594_cov_4.337812_g51920_i0.p1	393
NODE_10412_length_3011_cov_69.277059_g4381_i0.p2	345
NODE_104130_length_594_cov_4.201536_g51922_i0.p1	384
NODE_104133_length_594_cov_4.067179_g51925_i0.p1	591
NODE_104134_length_594_cov_3.990403_g51926_i0.p1	594
NODE_104135_length_594_cov_3.804223_g51927_i0.p1	591
NODE_104138_length_594_cov_3.255278_g51930_i0.p1	531
NODE_10413_length_3011_cov_41.017699_g3735_i1.p1	363
NODE_104140_length_594_cov_3.155470_g51932_i0.p1	591
NODE_104143_length_594_cov_2.938580_g51935_i0.p1	519
NODE_104144_length_594_cov_2.798464_g51936_i0.p1	591
NODE_104145_length_594_cov_2.654511_g51937_i0.p1	591
NODE_104148_length_594_cov_2.243762_g51940_i0.p1	591
NODE_104150_length_594_cov_2.207294_g51942_i0.p3	591
NODE_104155_length_594_cov_2.103647_g51947_i0.p1	591
NODE_104157_length_594_cov_2.028791_g51949_i0.p1	594
NODE_104158_length_594_cov_1.992322_g51950_i0.p1	378
NODE_104161_length_594_cov_1.831094_g51953_i0.p1	591
NODE_104162_length_594_cov_1.827255_g51954_i0.p1	537
NODE_104163_length_594_cov_1.819578_g51955_i0.p1	474
NODE_104166_length_594_cov_1.612284_g51958_i0.p2	402
NODE_10416_length_3010_cov_3821.787538_g1046_i1.p1	1395
NODE_104172_length_594_cov_1.163148_g51964_i0.p1	594
NODE_104178_length_593_cov_1054.215385_g51970_i0.p1	321
NODE_104179_length_593_cov_416.255769_g51971_i0.p1	483
NODE_104186_length_593_cov_79.867308_g51976_i0.p1	549
NODE_10418_length_3010_cov_221.330609_g4168_i1.p3	327
NODE_10418_length_3010_cov_221.330609_g4168_i1.p1	2208
NODE_104194_length_593_cov_15.055769_g51982_i0.p1	381
NODE_104198_length_593_cov_10.575000_g51986_i0.p1	300
NODE_104199_length_593_cov_10.426923_g51987_i0.p1	513
NODE_104202_length_593_cov_9.315385_g51990_i0.p1	477
NODE_104205_length_593_cov_8.230769_g51993_i0.p1	384
NODE_104206_length_593_cov_5.371154_g51994_i0.p1	411
NODE_104210_length_593_cov_4.459615_g51998_i0.p1	381
NODE_104218_length_593_cov_3.863462_g52006_i0.p1	408
NODE_104222_length_593_cov_3.680769_g52010_i0.p1	324
NODE_104223_length_593_cov_3.546154_g52011_i0.p1	444
NODE_104224_length_593_cov_3.432692_g52012_i0.p2	510
NODE_104225_length_593_cov_3.325000_g52013_i0.p1	591
NODE_104226_length_593_cov_3.323077_g52014_i0.p1	591
NODE_104228_length_593_cov_3.263462_g52016_i0.p1	420
NODE_10422_length_3010_cov_71.846101_g4385_i0.p1	2496
NODE_104235_length_593_cov_2.876923_g52023_i0.p1	567
NODE_104238_length_593_cov_2.709615_g52026_i0.p1	492
NODE_104239_length_593_cov_2.676923_g52027_i0.p1	591
NODE_10423_length_3010_cov_59.714675_g4386_i0.p1	2700
NODE_104240_length_593_cov_2.665385_g52028_i0.p1	516
NODE_104244_length_593_cov_2.561538_g52032_i0.p1	591
NODE_104245_length_593_cov_2.526923_g52033_i0.p1	591
NODE_104246_length_593_cov_2.501923_g52034_i0.p1	498
NODE_104247_length_593_cov_2.451923_g52035_i0.p1	414
NODE_104255_length_593_cov_1.873077_g52043_i0.p1	591
NODE_104258_length_593_cov_1.609615_g52046_i0.p1	591
NODE_10425_length_3010_cov_50.547497_g574_i2.p1	1368
NODE_104261_length_593_cov_1.419231_g52049_i0.p1	483
NODE_104262_length_593_cov_1.394231_g52050_i0.p1	543
NODE_104264_length_593_cov_1.257692_g52052_i0.p1	591
NODE_104265_length_593_cov_1.117308_g52053_i0.p1	423
NODE_104267_length_592_cov_848.633911_g52054_i0.p1	504
NODE_104278_length_592_cov_52.479769_g52064_i0.p1	351
NODE_10427_length_3010_cov_28.320395_g3650_i1.p1	1341
NODE_104283_length_592_cov_7.061657_g52069_i0.p1	519
NODE_104284_length_592_cov_5.435453_g52070_i0.p1	321
NODE_104285_length_592_cov_5.358382_g52071_i0.p1	333
NODE_104287_length_592_cov_4.470135_g52073_i0.p1	531
NODE_104294_length_592_cov_3.716763_g52080_i0.p1	393
NODE_104295_length_592_cov_3.630058_g52081_i0.p1	474
NODE_104297_length_592_cov_3.493256_g52083_i0.p1	588
NODE_104299_length_592_cov_3.252408_g52085_i0.p1	558
NODE_10429_length_3009_cov_552.615804_g4387_i0.p4	312
NODE_10429_length_3009_cov_552.615804_g4387_i0.p1	885
NODE_104302_length_592_cov_2.953757_g52088_i0.p1	591
NODE_104304_length_592_cov_2.834297_g52090_i0.p1	498
NODE_104305_length_592_cov_2.657033_g52091_i0.p1	591
NODE_10430_length_3009_cov_318.916213_g3057_i5.p2	399
NODE_104313_length_592_cov_2.364162_g52099_i0.p1	591
NODE_104314_length_592_cov_2.362235_g52100_i0.p1	465
NODE_104315_length_592_cov_2.350674_g52101_i0.p1	363
NODE_104317_length_592_cov_2.308285_g52103_i0.p1	339
NODE_104319_length_592_cov_2.109827_g52105_i0.p1	591
NODE_104320_length_592_cov_1.978805_g52106_i0.p1	513
NODE_104322_length_592_cov_1.965318_g52108_i0.p1	588
NODE_104324_length_592_cov_1.774566_g52110_i0.p1	513
NODE_104326_length_592_cov_1.770713_g52112_i0.p2	588
NODE_104327_length_592_cov_1.764933_g52113_i0.p1	588
NODE_104329_length_592_cov_1.641618_g52115_i0.p1	588
NODE_104330_length_592_cov_1.570328_g52116_i0.p1	324
NODE_104333_length_592_cov_1.321773_g52119_i0.p1	462
NODE_104334_length_592_cov_1.225434_g52120_i0.p1	549
NODE_10433_length_3009_cov_180.368869_g1915_i2.p1	1956
NODE_104346_length_591_cov_156.749035_g52127_i0.p1	357
NODE_104355_length_591_cov_32.760618_g52136_i0.p1	453
NODE_10435_length_3009_cov_59.460831_g759_i9.p2	378
NODE_10435_length_3009_cov_59.460831_g759_i9.p1	1755
NODE_104361_length_591_cov_8.944015_g52142_i0.p1	405
NODE_104372_length_591_cov_4.015444_g52152_i0.p2	375
NODE_104373_length_591_cov_3.824324_g52153_i0.p3	351
NODE_104374_length_591_cov_3.625483_g52154_i0.p1	585
NODE_10437_length_3009_cov_50.910082_g4391_i0.p4	324
NODE_104381_length_591_cov_2.741313_g52161_i0.p2	582
NODE_104385_length_591_cov_2.664093_g52165_i0.p1	588
NODE_104387_length_591_cov_2.523166_g52167_i0.p1	591
NODE_104389_length_591_cov_2.389961_g52169_i0.p1	408
NODE_10438_length_3009_cov_32.643392_g4318_i1.p1	2298
NODE_104392_length_591_cov_2.357143_g52172_i0.p1	321
NODE_104393_length_591_cov_2.328185_g52173_i0.p2	444
NODE_104394_length_591_cov_2.279923_g52174_i0.p1	588
NODE_104397_length_591_cov_2.250965_g52177_i0.p1	591
NODE_1043_length_5479_cov_76.614687_g178_i3.p1	4704
NODE_104400_length_591_cov_2.183398_g52180_i0.p1	588
NODE_104402_length_591_cov_2.115830_g52182_i0.p1	582
NODE_104405_length_591_cov_1.986486_g52185_i0.p1	588
NODE_104406_length_591_cov_1.938224_g52186_i0.p1	312
NODE_104407_length_591_cov_1.915058_g52187_i0.p1	591
NODE_104411_length_591_cov_1.772201_g52191_i0.p1	504
NODE_104412_length_591_cov_1.766409_g52192_i0.p1	591
NODE_104413_length_591_cov_1.756757_g52193_i0.p1	588
NODE_104416_length_591_cov_1.627413_g52196_i0.p1	591
NODE_104417_length_591_cov_1.608108_g52197_i0.p1	375
NODE_10441_length_3009_cov_7.351158_g4393_i0.p1	2724
NODE_104420_length_591_cov_1.492278_g52200_i0.p1	588
NODE_104424_length_591_cov_1.316602_g52204_i0.p1	588
NODE_104425_length_591_cov_1.295367_g52205_i0.p1	405
NODE_104427_length_590_cov_243.649903_g52206_i0.p1	588
NODE_10442_length_3008_cov_288.154003_g610_i3.p1	2082
NODE_104430_length_590_cov_94.810445_g52209_i0.p1	483
NODE_10443_length_3008_cov_287.412606_g1343_i5.p1	1884
NODE_104447_length_590_cov_5.361702_g52223_i0.p1	402
NODE_10444_length_3008_cov_137.047700_g3015_i1.p1	2190
NODE_104450_length_590_cov_4.940039_g52226_i0.p1	324
NODE_104451_length_590_cov_4.912959_g52227_i0.p1	522
NODE_104454_length_590_cov_4.365571_g52230_i0.p1	588
NODE_104456_length_590_cov_3.901354_g52232_i0.p1	522
NODE_104458_length_590_cov_3.837524_g52234_i0.p1	441
NODE_104460_length_590_cov_3.740812_g52236_i0.p1	483
NODE_104461_length_590_cov_3.678917_g52237_i0.p1	540
NODE_104465_length_590_cov_3.230174_g52241_i0.p1	339
NODE_104471_length_590_cov_3.071567_g52247_i0.p1	468
NODE_104472_length_590_cov_3.036750_g52248_i0.p1	588
NODE_104473_length_590_cov_2.862669_g52249_i0.p1	375
NODE_104475_length_590_cov_2.810445_g52251_i0.p1	486
NODE_104478_length_590_cov_2.702128_g52254_i0.p1	345
NODE_104479_length_590_cov_2.669246_g52255_i0.p1	588
NODE_10447_length_3008_cov_3.979216_g4394_i0.p1	2403
NODE_104480_length_590_cov_2.661509_g52256_i0.p1	588
NODE_104481_length_590_cov_2.655706_g52257_i0.p1	336
NODE_104483_length_590_cov_2.580271_g52259_i0.p1	570
NODE_104486_length_590_cov_2.489362_g52262_i0.p1	588
NODE_104488_length_590_cov_2.429400_g52264_i0.p1	588
NODE_10448_length_3008_cov_2.839182_g4395_i0.p1	2445
NODE_104493_length_590_cov_2.346228_g52269_i0.p1	588
NODE_104494_length_590_cov_2.330754_g52270_i0.p1	588
NODE_104495_length_590_cov_2.294004_g52271_i0.p1	588
NODE_104497_length_590_cov_2.251451_g52273_i0.p1	339
NODE_104498_length_590_cov_2.230174_g52274_i0.p1	561
NODE_104499_length_590_cov_2.092843_g52275_i0.p1	588
NODE_10449_length_3007_cov_375.331629_g631_i2.p2	807
NODE_104500_length_590_cov_1.963250_g52276_i0.p1	588
NODE_104502_length_590_cov_1.945841_g52278_i0.p1	588
NODE_104505_length_590_cov_1.794971_g52281_i0.p1	588
NODE_104506_length_590_cov_1.721470_g52282_i0.p1	588
NODE_104507_length_590_cov_1.634429_g52283_i0.p1	588
NODE_104508_length_590_cov_1.504836_g52284_i0.p1	357
NODE_104509_length_590_cov_1.499033_g52285_i0.p1	432
NODE_10450_length_3007_cov_245.644513_g4396_i0.p1	1113
NODE_104510_length_590_cov_1.481625_g52286_i0.p1	588
NODE_104511_length_590_cov_1.479691_g52287_i0.p1	573
NODE_104512_length_590_cov_1.464217_g52288_i0.p1	588
NODE_104519_length_589_cov_614.755814_g12151_i8.p1	411
NODE_104527_length_589_cov_111.032946_g52301_i0.p1	498
NODE_10452_length_3007_cov_78.222904_g4062_i1.p1	2142
NODE_104530_length_589_cov_82.598837_g52303_i0.p1	339
NODE_104537_length_589_cov_19.850775_g52309_i0.p1	345
NODE_104541_length_589_cov_13.765504_g52313_i0.p1	363
NODE_104542_length_589_cov_12.005814_g52314_i0.p1	450
NODE_104543_length_589_cov_8.891473_g52315_i0.p1	585
NODE_104544_length_589_cov_6.668605_g52316_i0.p2	411
NODE_104548_length_589_cov_5.527132_g52319_i0.p3	375
NODE_10454_length_3007_cov_71.140082_g4398_i0.p1	2727
NODE_104551_length_589_cov_4.748062_g52322_i0.p1	588
NODE_104556_length_589_cov_3.819767_g52327_i0.p1	534
NODE_104558_length_589_cov_3.523256_g52329_i0.p1	588
NODE_104559_length_589_cov_3.457364_g52330_i0.p1	552
NODE_10455_length_3007_cov_62.439332_g3987_i1.p1	2553
NODE_104564_length_589_cov_3.253876_g52335_i0.p1	585
NODE_104567_length_589_cov_3.052326_g52338_i0.p1	585
NODE_104569_length_589_cov_2.968992_g52340_i0.p1	321
NODE_10456_length_3007_cov_60.485003_g2767_i2.p1	1545
NODE_104570_length_589_cov_2.930233_g52341_i0.p1	588
NODE_104573_length_589_cov_2.750000_g52344_i0.p3	585
NODE_104574_length_589_cov_2.736434_g52345_i0.p1	444
NODE_104575_length_589_cov_2.676357_g52346_i0.p1	588
NODE_104576_length_589_cov_2.662791_g52347_i0.p1	435
NODE_104577_length_589_cov_2.651163_g52348_i0.p1	378
NODE_104582_length_589_cov_2.391473_g52353_i0.p1	528
NODE_104583_length_589_cov_2.379845_g52354_i0.p1	588
NODE_104584_length_589_cov_2.375969_g52355_i0.p2	588
NODE_104585_length_589_cov_2.368217_g52356_i0.p1	588
NODE_104586_length_589_cov_2.348837_g52357_i0.p1	585
NODE_10458_length_3007_cov_43.985003_g4400_i0.p1	2610
NODE_104590_length_589_cov_2.213178_g52361_i0.p1	585
NODE_104593_length_589_cov_2.166667_g52364_i0.p4	588
NODE_104598_length_589_cov_2.075581_g52369_i0.p1	567
NODE_10459_length_3007_cov_18.284594_g4401_i0.p1	1935
[truncated: 57,730 more rows]

## Sheet: S3
Table S3 NR annotation of unigenes
Gene ID	NR Accession	NR Annotation
NODE_100018_length_642_cov_13.752197_g48114_i0.p1	XP_026287824.1	uncharacterized protein LOC113213095 [Frankliniella occidentalis]
NODE_100017_length_642_cov_14.297012_g48113_i0.p1	XP_043630790.1	small ubiquitin-related modifier 2-like [Erigeron canadensis]
NODE_10001_length_3050_cov_23.537790_g4189_i0.p1	KAI3452361.1	hypothetical protein Pfo_009026 [Paulownia fortunei]
NODE_100029_length_642_cov_4.557118_g48123_i0.p2	GMC81915.1	hypothetical protein Iba_chr04bCG8430 [Ipomoea batatas]
NODE_10002_length_3050_cov_6.519651_g4190_i0.p1	XP_034232182.1	paramyosin, long form [Thrips palmi]
NODE_100034_length_642_cov_4.038664_g48127_i0.p1	PKC70500.1	3',5'-bisphosphate nucleotidase [Rhizophagus irregularis]
NODE_100037_length_642_cov_3.783831_g48130_i0.p1	KAI6762913.1	hypothetical protein HG530_008893 [Fusarium avenaceum]
NODE_100039_length_642_cov_3.592267_g48132_i0.p1	XP_053210556.1	dnaJ homolog subfamily A member 1-like [Panonychus citri]
NODE_100042_length_642_cov_3.439367_g48135_i0.p1	KAI3464729.1	hypothetical protein Pfo_021392 [Paulownia fortunei]
NODE_100044_length_642_cov_3.332162_g48137_i0.p1	RGB28042.1	hypothetical protein C1646_768324 [Rhizophagus diaphanus]
NODE_100048_length_642_cov_2.906854_g48141_i0.p3	XP_026294546.1	facilitated trehalose transporter Tret1-like [Frankliniella occidentalis]
NODE_10004_length_3049_cov_330.245632_g1083_i4.p1	PIM99710.1	Exocyst subunit - Sec10p [Handroanthus impetiginosus]
NODE_100054_length_642_cov_2.687170_g48147_i0.p1	XP_026285326.1	chitinase-3-like protein 2 [Frankliniella occidentalis]
NODE_100059_length_642_cov_2.543058_g48152_i0.p1	XP_026284362.1	mediator of RNA polymerase II transcription subunit 1 [Frankliniella occidentalis]
NODE_10005_length_3049_cov_319.673723_g3828_i1.p1	KAK4435968.1	Leucine--tRNA ligase, cytoplasmic [Sesamum alatum]
NODE_100035_length_642_cov_4.024605_g48128_i0.p1	XP_026293302.1	zinc finger HIT domain-containing protein 1 [Frankliniella occidentalis]
NODE_100065_length_642_cov_2.263620_g48158_i0.p1	KAG8380031.1	hypothetical protein BUALT_Bualt07G0151200 [Buddleja alternifolia]
NODE_100068_length_642_cov_2.040422_g48161_i0.p1	KAK4477253.1	hypothetical protein RD792_016467 [Penstemon davidsonii]
NODE_100069_length_642_cov_2.029877_g48162_i0.p1	KAG8809066.1	Transketolase, partial [Serendipita sp. 401]
NODE_10006_length_3049_cov_112.981183_g4192_i0.p1	KAI3458859.1	hypothetical protein Pfo_015522 [Paulownia fortunei]
NODE_100064_length_642_cov_2.274165_g48157_i0.p1	KAJ2892003.1	PAP1-domain-containing protein [Zalerion maritima]
NODE_100075_length_642_cov_1.748682_g48168_i0.p1	XP_052119785.1	exosome component 10 [Frankliniella occidentalis]
NODE_100076_length_642_cov_1.701230_g48169_i0.p1	PKY39342.1	epsilon subunit of F1F0-ATP synthase N-terminal domain-containing protein [Rhizophagus irregularis]
NODE_100077_length_642_cov_1.688928_g48170_i0.p1	KIM24845.1	hypothetical protein M408DRAFT_331518 [Serendipita vermifera MAFF 305830]
NODE_100079_length_641_cov_1213.873239_g48172_i0.p1	XP_004244116.1	protein translation factor SUI1 homolog [Solanum lycopersicum]
NODE_100089_length_641_cov_97.012324_g48180_i0.p1	KAK4412839.1	hypothetical protein Salat_2931100 [Sesamum alatum]
NODE_10007_length_3049_cov_60.765121_g135_i10.p2	KAK4486443.1	hypothetical protein RD792_009121 [Penstemon davidsonii]
NODE_100095_length_641_cov_71.596831_g14413_i6.p2	CAI9754614.1	unnamed protein product [Fraxinus pennsylvanica]
NODE_100096_length_641_cov_52.609155_g48185_i0.p1	KAK4398737.1	Auxin-responsive protein SAUR72 [Sesamum angolense]
NODE_100097_length_641_cov_51.616197_g48186_i0.p1	XP_019261800.1	PREDICTED: major pollen allergen Ole e 10-like [Nicotiana attenuata]
NODE_100100_length_641_cov_39.003521_g48188_i0.p1	PIN16231.1	hypothetical protein CDL12_11108 [Handroanthus impetiginosus]
NODE_100081_length_641_cov_545.345070_g48174_i0.p1	KAI3447632.1	hypothetical protein Pfo_004297 [Paulownia fortunei]
NODE_100108_length_641_cov_14.968310_g48195_i0.p1	KAH6756748.1	hypothetical protein C2S53_000838 [Perilla frutescens var. hirtella]
NODE_100114_length_641_cov_9.940141_g48201_i0.p1	GFP93891.1	hypothetical protein PHJA_001533400 [Phtheirospermum japonicum]
NODE_10011_length_3048_cov_4013.843025_g4195_i0.p1	XP_022877367.1	pathogen-related protein-like [Olea europaea var. sylvestris]
NODE_10011_length_3048_cov_4013.843025_g4195_i0.p2	KAK4381623.1	putative uncharacterized protein ART2 [Sesamum angolense]
NODE_10010_length_3049_cov_4.643481_g4194_i0.p2	KAI3464076.1	hypothetical protein Pfo_020739 [Paulownia fortunei]
NODE_100130_length_641_cov_3.617958_g48217_i0.p1	RIA84754.1	hypothetical protein C1645_783445 [Glomus cerebriforme]
NODE_100131_length_641_cov_3.482394_g48218_i0.p1	GBB95265.1	hypothetical protein RclHR1_02500014 [Rhizophagus clarus]
NODE_100118_length_641_cov_7.077465_g48205_i0.p1	XP_011076443.1	uncharacterized protein LOC105160661 [Sesamum indicum]
NODE_100132_length_641_cov_3.459507_g48219_i0.p1	KAG0610458.1	hypothetical protein M758_7G067100 [Ceratodon purpureus]
NODE_100135_length_641_cov_3.070423_g48222_i0.p1	KIM26036.1	hypothetical protein M408DRAFT_330817 [Serendipita vermifera MAFF 305830]
NODE_100136_length_641_cov_2.992958_g48223_i0.p1	XP_026290721.2	septin-4 [Frankliniella occidentalis]
NODE_100137_length_641_cov_2.961268_g48224_i0.p1	KAE8749680.1	neijre-like [Frankliniella occidentalis]
NODE_100148_length_641_cov_2.348592_g48235_i0.p1	KAI3454396.1	hypothetical protein Pfo_011059 [Paulownia fortunei]
NODE_100145_length_641_cov_2.473592_g48232_i0.p1	CAG8623078.1	14046_t:CDS:2 [Entrophospora candida]
NODE_100153_length_641_cov_1.982394_g48240_i0.p1	XP_053213711.1	protein spaetzle 4-like [Panonychus citri]
NODE_100156_length_641_cov_1.883803_g48243_i0.p1	XP_011085367.1	uncharacterized protein LOC105167378 [Sesamum indicum]
NODE_100157_length_641_cov_1.838028_g48244_i0.p1	XP_026291649.1	neurabin-1 isoform X8 [Frankliniella occidentalis]
NODE_10015_length_3048_cov_58.676303_g4197_i0.p1	KAK4484337.1	hypothetical protein RD792_006914 [Penstemon davidsonii]
NODE_100160_length_641_cov_1.695423_g48247_i0.p2	CAE6466487.1	unnamed protein product [Rhizoctonia solani]
NODE_100161_length_641_cov_1.436620_g48248_i0.p1	XP_026282742.1	uncharacterized protein LOC113209437 isoform X2 [Frankliniella occidentalis]
NODE_100162_length_641_cov_1.352113_g48249_i0.p1	CAG8451117.1	15428_t:CDS:2 [Rhizophagus irregularis]
NODE_100172_length_640_cov_346.294533_g28057_i2.p1	KAG8368346.1	hypothetical protein BUALT_Bualt15G0036000 [Buddleja alternifolia]
NODE_10010_length_3049_cov_4.643481_g4194_i0.p1	KAI3455598.1	hypothetical protein Pfo_012261 [Paulownia fortunei]
NODE_100177_length_640_cov_211.730159_g26453_i1.p1	KAK4425531.1	Thylakoid lumenal protein TL20.3, chloroplastic [Sesamum alatum]
NODE_10017_length_3048_cov_54.567059_g4198_i0.p1	KAI3450128.1	hypothetical protein Pfo_006793 [Paulownia fortunei]
NODE_100182_length_640_cov_118.017637_g48263_i0.p1	KAH6756031.1	transmembrane protein [Perilla frutescens var. hirtella]
NODE_10018_length_3048_cov_36.116639_g1880_i1.p2	KAG8390211.1	hypothetical protein BUALT_Bualt01G0060100 [Buddleja alternifolia]
NODE_100165_length_641_cov_1.151408_g48252_i0.p1	CAH9057849.1	unnamed protein product [Cuscuta europaea]
NODE_10018_length_3048_cov_36.116639_g1880_i1.p1	KAK4487490.1	hypothetical protein RD792_005868, partial [Penstemon davidsonii]
NODE_1001_length_5524_cov_165.242891_g50_i11.p2	XP_012846799.1	PREDICTED: protein transport protein Sec61 subunit alpha-like [Erythranthe guttata]
NODE_100202_length_640_cov_4.649030_g48277_i0.p1	PKK73161.1	hypothetical protein RhiirC2_741303 [Rhizophagus irregularis]
NODE_100203_length_640_cov_4.382716_g48278_i0.p1	XP_026283059.1	nucleolar protein 58 isoform X2 [Frankliniella occidentalis]
NODE_1001_length_5524_cov_165.242891_g50_i11.p1	XP_011097960.1	ubiquitin carboxyl-terminal hydrolase 14 [Sesamum indicum]
NODE_100213_length_640_cov_3.231041_g48288_i0.p1	KAK4482662.1	hypothetical protein RD792_009827 [Penstemon davidsonii]
NODE_100216_length_640_cov_2.895944_g48291_i0.p1	GBB91254.1	hypothetical protein RclHR1_18400003 [Rhizophagus clarus]
NODE_100217_length_640_cov_2.876543_g48292_i0.p1	KIM33169.1	hypothetical protein M408DRAFT_325976 [Serendipita vermifera MAFF 305830]
NODE_100218_length_640_cov_2.767196_g48293_i0.p1	XP_026275429.1	polycomb protein SCMH1 isoform X2 [Frankliniella occidentalis]
NODE_10021_length_3047_cov_106.310020_g4045_i1.p2	XP_059303164.1	uncharacterized protein LOC132055385 [Lycium ferocissimum]
NODE_10021_length_3047_cov_106.310020_g4045_i1.p1	KAK4490014.1	hypothetical protein RD792_000668 [Penstemon davidsonii]
NODE_100220_length_640_cov_2.691358_g48295_i0.p1	KIM33675.1	hypothetical protein M408DRAFT_14308 [Serendipita vermifera MAFF 305830]
NODE_100222_length_640_cov_2.513228_g48297_i0.p1	XP_026278672.1	mediator of RNA polymerase II transcription subunit 14 [Frankliniella occidentalis]
NODE_100224_length_640_cov_2.352734_g48299_i0.p1	GBB91713.1	hypothetical protein RclHR1_19080003 [Rhizophagus clarus]
NODE_100225_length_640_cov_2.299824_g48300_i0.p1	RGB28599.1	Isocitrate/isopropylmalate dehydrogenase-domain-containing protein [Rhizophagus diaphanus]
NODE_100226_length_640_cov_2.292769_g48301_i0.p1	KIM27480.1	hypothetical protein M408DRAFT_329939 [Serendipita vermifera MAFF 305830]
NODE_100227_length_640_cov_2.160494_g48302_i0.p1	XP_026280501.1	39S ribosomal protein L41, mitochondrial [Frankliniella occidentalis]
NODE_100230_length_640_cov_1.904762_g48305_i0.p1	GBN93009.1	Acetylcholinesterase-1 [Araneus ventricosus]
NODE_100231_length_640_cov_1.897707_g48306_i0.p2	KAE8752648.1	hypothetical protein FOCC_FOCC000770 [Frankliniella occidentalis]
NODE_100232_length_640_cov_1.869489_g48307_i0.p1	AFH53509.1	copalyl diphosphate synthase 3 [Andrographis paniculata]
NODE_100238_length_640_cov_1.483245_g48313_i0.p1	KAE8741313.1	hypothetical protein FOCC_FOCC013167 [Frankliniella occidentalis]
NODE_10023_length_3047_cov_34.905514_g4200_i0.p1	KAG8391739.1	hypothetical protein BUALT_Bualt01G0218400 [Buddleja alternifolia]
NODE_100228_length_640_cov_1.998236_g48303_i0.p1	XP_026289269.1	leucine-rich repeat-containing protein 47 [Frankliniella occidentalis]
NODE_100250_length_639_cov_102.890459_g48321_i0.p1	XP_057465421.1	major pollen allergen Ole e 10-like [Actinidia eriantha]
NODE_100241_length_639_cov_778.065371_g48316_i0.p1	KAK4437925.1	Cinnamyl alcohol dehydrogenase 1 [Sesamum alatum]
NODE_100252_length_639_cov_73.044170_g48323_i0.p1	XP_026281127.1	60S ribosomal protein L9 [Frankliniella occidentalis]
NODE_100234_length_640_cov_1.802469_g48309_i0.p1	XP_052131200.1	LOW QUALITY PROTEIN: teneurin-m [Frankliniella occidentalis]
NODE_100254_length_639_cov_63.181979_g48325_i0.p1	CAA0813131.1	Unknown protein [Striga hermonthica]
NODE_100259_length_639_cov_23.245583_g48328_i0.p1	CAG8483168.1	961_t:CDS:2 [Entrophospora candida]
NODE_100262_length_639_cov_19.772085_g48331_i0.p1	KAK4488202.1	hypothetical protein RD792_003945 [Penstemon davidsonii]
NODE_10025_length_3047_cov_14.269334_g4201_i0.p1	XP_026274324.1	histone deacetylase HDAC1 isoform X2 [Frankliniella occidentalis]
NODE_100263_length_639_cov_13.501767_g48332_i0.p1	XP_057784102.1	LOW QUALITY PROTEIN: protein POLLENLESS 3-LIKE 2-like [Salvia miltiorrhiza]
NODE_100269_length_639_cov_7.286219_g48338_i0.p1	KAI3449761.1	hypothetical protein Pfo_006426 [Paulownia fortunei]
NODE_10026_length_3046_cov_1025.424151_g4202_i0.p1	XP_052125572.1	uncharacterized protein LOC127749824 [Frankliniella occidentalis]
NODE_100271_length_639_cov_6.408127_g48340_i0.p1	XP_045993988.1	putative 40S ribosomal protein S10-B [Boeremia exigua]
NODE_100272_length_639_cov_6.358657_g48341_i0.p1	KIM31040.1	hypothetical protein M408DRAFT_21830 [Serendipita vermifera MAFF 305830]
NODE_10026_length_3046_cov_1025.424151_g4202_i0.p2	XP_011072679.1	ethylene-responsive transcription factor RAP2-12-like isoform X1 [Sesamum indicum]
NODE_100280_length_639_cov_3.855124_g48349_i0.p1	CDP10761.1	unnamed protein product [Coffea canephora]
NODE_100283_length_639_cov_3.581272_g48352_i0.p1	XP_026293604.1	G2/M phase-specific E3 ubiquitin-protein ligase isoform X4 [Frankliniella occidentalis]
NODE_100284_length_639_cov_3.570671_g48353_i0.p1	RMZ67084.1	autophagy-related 8 [Pyrenophora seminiperda CCB06]
NODE_10028_length_3046_cov_303.299361_g642_i3.p1	KAK4485616.1	hypothetical protein RD792_008259 [Penstemon davidsonii]
NODE_100294_length_639_cov_2.888693_g48363_i0.p1	XP_026286188.1	mRNA cap guanine-N7 methyltransferase isoform X2 [Frankliniella occidentalis]
NODE_100299_length_639_cov_2.715548_g48368_i0.p1	XP_024397640.1	clavaminate synthase-like protein At3g21360 [Physcomitrium patens]
NODE_10029_length_3046_cov_202.948200_g1585_i1.p2	XP_057793835.1	uncharacterized protein LOC131010359 [Salvia miltiorrhiza]
NODE_100303_length_639_cov_2.572438_g48372_i0.p1	XP_052125153.1	secretory carrier-associated membrane protein 1 [Frankliniella occidentalis]
NODE_100307_length_639_cov_2.409894_g48376_i0.p1	CAG8655771.1	11396_t:CDS:2 [Rhizophagus irregularis]
NODE_100309_length_639_cov_2.393993_g48378_i0.p1	KDN63725.1	hypothetical protein CSUB01_03188 [Colletotrichum sublineola]
NODE_10030_length_3046_cov_143.144299_g4203_i0.p2	KAI3697675.1	hypothetical protein L6452_30771 [Arctium lappa]
NODE_10030_length_3046_cov_143.144299_g4203_i0.p1	KAK4486284.1	hypothetical protein RD792_008954 [Penstemon davidsonii]
NODE_100315_length_639_cov_2.183746_g48384_i0.p1	XP_052129932.1	DNA (cytosine-5)-methyltransferase PliMCI [Frankliniella occidentalis]
NODE_100317_length_639_cov_2.120141_g48386_i0.p1	KAG0577473.1	hypothetical protein KC19_5G159000 [Ceratodon purpureus]
NODE_10029_length_3046_cov_202.948200_g1585_i1.p1	KAI5657470.1	hypothetical protein M9H77_26263 [Catharanthus roseus]
NODE_100318_length_639_cov_2.097173_g48387_i0.p1	KAE8739782.1	hypothetical protein FOCC_FOCC014706 [Frankliniella occidentalis]
NODE_100319_length_639_cov_2.028269_g48388_i0.p1	XP_052127581.1	7SK snRNA methylphosphate capping enzyme-like isoform X2 [Frankliniella occidentalis]
NODE_100324_length_639_cov_1.651943_g48393_i0.p1	CAJ0833368.1	8297_t:CDS:2 [Entrophospora sp. SA101]
NODE_100328_length_639_cov_1.429329_g48397_i0.p1	KAF8377950.1	hypothetical protein HHK36_031339 [Tetracentron sinense]
NODE_100332_length_639_cov_0.722615_g48401_i0.p1	KAG8390825.1	hypothetical protein BUALT_Bualt01G0123800 [Buddleja alternifolia]
NODE_100331_length_639_cov_0.959364_g48400_i0.p1	KAI3466522.1	hypothetical protein Pfo_023185 [Paulownia fortunei]
NODE_100348_length_638_cov_72.888496_g9525_i6.p1	KAK4487800.1	hypothetical protein RD792_005511 [Penstemon davidsonii]
NODE_10034_length_3046_cov_126.976455_g3875_i1.p1	KAI3469744.1	hypothetical protein Pfo_026407 [Paulownia fortunei]
NODE_100379_length_638_cov_3.833628_g48438_i0.p1	KAH8928842.1	hypothetical protein BT69DRAFT_1346315 [Atractiella rhizophila]
NODE_10037_length_3046_cov_14.835856_g541_i3.p1	XP_012832751.1	PREDICTED: uncharacterized protein LOC105953623 [Erythranthe guttata]
NODE_100385_length_638_cov_2.992920_g48444_i0.p1	KAE8748352.1	hypothetical protein FOCC_FOCC004988 [Frankliniella occidentalis]
NODE_100386_length_638_cov_2.953982_g48445_i0.p1	XP_026276939.1	forkhead box protein K2 isoform X2 [Frankliniella occidentalis]
NODE_100387_length_638_cov_2.884956_g48446_i0.p1	GES77411.1	26S protease regulatory subunit 6A [Rhizophagus clarus]
NODE_100392_length_638_cov_2.598230_g48451_i0.p1	KAI3469584.1	hypothetical protein Pfo_026247 [Paulownia fortunei]
NODE_100393_length_638_cov_2.385841_g48452_i0.p1	XP_034234995.1	transcription initiation factor TFIID subunit 10-like isoform X2 [Thrips palmi]
NODE_100399_length_638_cov_2.090265_g48457_i0.p2	KAJ4342996.1	nuclear localization sequence binding protein [Didymella glomerata]
NODE_100402_length_638_cov_2.001770_g48460_i0.p1	KAE8744037.1	hypothetical protein FOCC_FOCC009321 [Frankliniella occidentalis]
NODE_100404_length_638_cov_1.989381_g48462_i0.p1	XP_026281825.1	guanine nucleotide-binding protein G(q) subunit alpha isoform X3 [Frankliniella occidentalis]
NODE_100408_length_638_cov_1.881416_g48466_i0.p1	RIA89640.1	hypothetical protein C1645_771819 [Glomus cerebriforme]
NODE_100409_length_638_cov_1.877876_g48467_i0.p1	RIA80826.1	Alpha/Beta hydrolase protein [Glomus cerebriforme]
NODE_100406_length_638_cov_1.934513_g48464_i0.p1	RIA85181.1	hypothetical protein C1645_741786 [Glomus cerebriforme]
NODE_10040_length_3045_cov_473.177322_g4207_i0.p1	KAK4425686.1	Cysteine synthase [Sesamum alatum]
NODE_100412_length_638_cov_1.808850_g48470_i0.p1	KIM34224.1	hypothetical protein M408DRAFT_92206 [Serendipita vermifera MAFF 305830]
NODE_100410_length_638_cov_1.840708_g48468_i0.p1	KIM31274.1	hypothetical protein M408DRAFT_21335 [Serendipita vermifera MAFF 305830]
NODE_100413_length_638_cov_1.775221_g48471_i0.p1	XP_012847426.1	PREDICTED: uncharacterized protein LOC105967373 [Erythranthe guttata]
NODE_100416_length_638_cov_1.488496_g48474_i0.p1	KIM27988.1	hypothetical protein M408DRAFT_146774 [Serendipita vermifera MAFF 305830]
NODE_100417_length_638_cov_1.405310_g48475_i0.p2	XP_052133064.1	uncharacterized protein LOC113209194, partial [Frankliniella occidentalis]
NODE_100418_length_638_cov_1.346903_g48476_i0.p1	PKY51807.1	TBC-domain-containing protein, partial [Rhizophagus irregularis]
NODE_100414_length_638_cov_1.738053_g48472_i0.p1	RWS21599.1	putative oxidoreductase GLYR1-like isoform X1, partial [Leptotrombidium deliense]
NODE_10041_length_3045_cov_194.147039_g2030_i2.p1	KAI3464152.1	hypothetical protein Pfo_020815 [Paulownia fortunei]
NODE_100420_length_638_cov_1.307965_g48478_i0.p1	CAH9144833.1	unnamed protein product [Cuscuta epithymum]
NODE_100426_length_637_cov_405.968085_g48484_i0.p1	KVI00924.1	Cystatin [Cynara cardunculus var. scolymus]
NODE_100438_length_637_cov_58.847518_g48492_i0.p2	KAK4388970.1	hypothetical protein Sango_2234000 [Sesamum angolense]
NODE_10043_length_3045_cov_101.571332_g4208_i0.p1	KAK4431765.1	putative galactinol--sucrose galactosyltransferase 6 [Sesamum alatum]
NODE_100444_length_637_cov_25.361702_g48498_i0.p1	KAI3460605.1	hypothetical protein Pfo_017268 [Paulownia fortunei]
NODE_100447_length_637_cov_17.205674_g48501_i0.p1	KAI3456458.1	hypothetical protein Pfo_013121 [Paulownia fortunei]
NODE_10044_length_3045_cov_99.359354_g4209_i0.p2	PIN20595.1	Golgi integral membrane protein [Handroanthus impetiginosus]
NODE_10044_length_3045_cov_99.359354_g4209_i0.p1	KAI3447028.1	hypothetical protein Pfo_003693 [Paulownia fortunei]
NODE_100456_length_637_cov_6.913121_g48510_i0.p1	PIN19669.1	hypothetical protein CDL12_07646 [Handroanthus impetiginosus]
NODE_100459_length_637_cov_5.925532_g48512_i0.p1	GKV37976.1	hypothetical protein SLEP1_g45935 [Rubroshorea leprosula]
NODE_10045_length_3045_cov_97.313594_g4210_i0.p1	KAK4439750.1	PHD finger protein [Sesamum alatum]
NODE_100471_length_637_cov_3.157801_g48524_i0.p1	XP_021744631.1	uncharacterized protein LOC110710614 [Chenopodium quinoa]
NODE_100472_length_637_cov_3.127660_g48525_i0.p1	KAK4492416.1	hypothetical protein RD792_003221 [Penstemon davidsonii]
NODE_100475_length_637_cov_2.898936_g48528_i0.p1	XP_026282350.1	arginine-glutamic acid dipeptide repeats protein [Frankliniella occidentalis]
NODE_100480_length_637_cov_2.315603_g48533_i0.p1	RIA96102.1	C-4 sterol methyl oxidase [Glomus cerebriforme]
NODE_100481_length_637_cov_2.315603_g48534_i0.p1	GBC02922.1	hypothetical protein RclHR1_00490008 [Rhizophagus clarus]
NODE_100483_length_637_cov_2.161348_g48536_i0.p1	XP_026279175.1	U2 snRNP-associated SURP motif-containing protein [Frankliniella occidentalis]
NODE_100486_length_637_cov_1.932624_g48539_i0.p1	RIA80248.1	hypothetical protein C1645_792940 [Glomus cerebriforme]
NODE_100485_length_637_cov_1.952128_g48538_i0.p1	KAE8744801.1	hypothetical protein FOCC_FOCC008525 [Frankliniella occidentalis]
NODE_10048_length_3045_cov_53.364065_g4211_i0.p1	KAI3448863.1	hypothetical protein Pfo_005528 [Paulownia fortunei]
NODE_100491_length_637_cov_1.299645_g48544_i0.p1	RIA88418.1	mannose-1-phosphate guanyltransferase [Glomus cerebriforme]
NODE_100490_length_637_cov_1.365248_g48543_i0.p2	KUI61723.1	hypothetical protein VP1G_11265 [Cytospora mali]
NODE_100494_length_636_cov_19865.630551_g48546_i0.p1	KAB1201370.1	ATPase 6, plasma membrane-type [Morella rubra]
NODE_10049_length_3045_cov_42.834118_g4212_i0.p1	KAI3445896.1	hypothetical protein Pfo_002561 [Paulownia fortunei]
NODE_1004_length_5522_cov_131.996513_g467_i0.p4	EXX72194.1	hypothetical protein RirG_071600 [Rhizophagus irregularis DAOM 197198w]
NODE_100502_length_636_cov_194.252220_g48554_i0.p1	GMN52527.1	hypothetical protein TIFTF001_021673 [Ficus carica]
NODE_100504_length_636_cov_112.301954_g48555_i0.p1	XP_026288867.1	60S acidic ribosomal protein P2 [Frankliniella occidentalis]
NODE_100519_length_636_cov_14.506217_g48565_i0.p2	KAJ8115295.1	hypothetical protein OPT61_g3028 [Boeremia exigua]
NODE_10051_length_3045_cov_30.081090_g4213_i0.p2	PIN21754.1	hypothetical protein CDL12_05541 [Handroanthus impetiginosus]
NODE_100523_length_636_cov_7.847247_g48568_i0.p1	XP_026272892.1	translocon-associated protein subunit delta [Frankliniella occidentalis]
NODE_100525_length_636_cov_6.319716_g48570_i0.p1	KAI3470236.1	hypothetical protein Pfo_026899 [Paulownia fortunei]
NODE_100528_length_636_cov_5.619893_g48573_i0.p1	CAG8495119.1	7841_t:CDS:2 [Funneliformis mosseae]
NODE_10052_length_3045_cov_25.206258_g4214_i0.p1	KAI3453370.1	hypothetical protein Pfo_010033 [Paulownia fortunei]
NODE_100532_length_636_cov_4.754885_g48577_i0.p1	XP_027063796.1	anther-specific protein LAT52-like [Coffea arabica]
NODE_100533_length_636_cov_4.671403_g48578_i0.p1	KAG9796195.1	hypothetical protein KCU88_g435, partial [Aureobasidium melanogenum]
NODE_100538_length_636_cov_3.534636_g48583_i0.p1	XP_052120001.1	ubiquitin carboxyl-terminal hydrolase 20 isoform X3 [Frankliniella occidentalis]
NODE_10053_length_3045_cov_16.460296_g4215_i0.p1	KAK2975640.1	hypothetical protein RJ640_021085 [Escallonia rubra]
NODE_100541_length_636_cov_2.765542_g48586_i0.p1	XP_058762303.1	uncharacterized protein LOC131635682 [Vicia villosa]
NODE_100542_length_636_cov_2.722913_g48587_i0.p1	XP_026288274.1	KAT8 regulatory NSL complex subunit 1 isoform X2 [Frankliniella occidentalis]
NODE_100547_length_636_cov_2.545293_g48592_i0.p2	KAI6760449.1	hypothetical protein HG530_009309 [Fusarium avenaceum]
NODE_100549_length_636_cov_2.376554_g48594_i0.p1	KAE8745477.1	hypothetical protein FOCC_FOCC007857 [Frankliniella occidentalis]
NODE_100550_length_636_cov_2.335702_g48595_i0.p1	CAB4432389.1	unnamed protein product [Rhizophagus irregularis]
NODE_100553_length_636_cov_2.287744_g48598_i0.p1	KAJ4407600.1	p23 chaperone protein wos2 [Didymella pomorum]
NODE_100554_length_636_cov_2.278863_g48599_i0.p1	KIM30627.1	hypothetical protein M408DRAFT_288582 [Serendipita vermifera MAFF 305830]
NODE_100555_length_636_cov_2.126110_g48600_i0.p1	RGB27654.1	hypothetical protein C1646_673810 [Rhizophagus diaphanus]
NODE_100557_length_636_cov_2.065719_g48602_i0.p1	CAI2164912.1	11716_t:CDS:2 [Funneliformis geosporum]
NODE_10055_length_3044_cov_2043.787277_g4217_i0.p1	PKY42014.1	polyadenylate binding protein [Rhizophagus irregularis]
NODE_100565_length_636_cov_1.362345_g48610_i0.p1	XP_052125613.1	E3 ubiquitin-protein ligase MYCBP2 isoform X2 [Frankliniella occidentalis]
NODE_100567_length_636_cov_1.230906_g48612_i0.p1	XP_033660561.1	uncharacterized protein M409DRAFT_70857 [Zasmidium cellare ATCC 36951]
NODE_10056_length_3044_cov_477.193201_g3438_i2.p1	KAI3454990.1	hypothetical protein Pfo_011653 [Paulownia fortunei]
NODE_100573_length_635_cov_641.702847_g6674_i6.p1	KAG8370288.1	hypothetical protein BUALT_Bualt14G0101400 [Buddleja alternifolia]
NODE_100579_length_635_cov_175.409253_g48621_i0.p1	XP_048235844.1	non-specific lipid-transfer protein 1-like [Ricinus communis]
NODE_100586_length_635_cov_48.149466_g48628_i0.p1	KAH6826043.1	hypothetical protein C2S53_001480 [Perilla frutescens var. hirtella]
NODE_100589_length_635_cov_31.818505_g48630_i0.p1	CAI9764567.1	unnamed protein product [Fraxinus pennsylvanica]
NODE_10058_length_3044_cov_117.227869_g599_i22.p1	KAG8371575.1	hypothetical protein BUALT_Bualt13G0102200 [Buddleja alternifolia]
NODE_10059_length_3044_cov_99.320094_g4219_i0.p1	KAK4440877.1	Telomere repeat-binding protein 5 [Sesamum alatum]
NODE_100601_length_635_cov_7.818505_g48642_i0.p1	KAI3477731.1	hypothetical protein L1887_60504 [Cichorium endivia]
NODE_10060_length_3044_cov_93.516998_g4118_i1.p1	KAI3467865.1	hypothetical protein Pfo_024528 [Paulownia fortunei]
NODE_100611_length_635_cov_3.453737_g48652_i0.p1	XP_026273463.1	ubiquitin carboxyl-terminal hydrolase 10 isoform X3 [Frankliniella occidentalis]
NODE_100614_length_635_cov_3.169039_g48655_i0.p1	KAI3469406.1	hypothetical protein Pfo_026069 [Paulownia fortunei]
NODE_100615_length_635_cov_3.124555_g48656_i0.p1	XP_026282162.1	vacuolar protein sorting-associated protein 72 homolog [Frankliniella occidentalis]
NODE_100627_length_635_cov_2.672598_g48668_i0.p1	CAI2170790.1	12781_t:CDS:2 [Funneliformis geosporum]
NODE_100625_length_635_cov_2.727758_g48666_i0.p1	KAK4424356.1	WAT1-related protein [Sesamum alatum]
NODE_10062_length_3044_cov_62.882195_g4063_i1.p1	KAI3473271.1	hypothetical protein Pfo_030563 [Paulownia fortunei]
NODE_100630_length_635_cov_2.510676_g48671_i0.p1	XP_015783405.1	apolipoprotein D [Tetranychus urticae]
NODE_100631_length_635_cov_2.453737_g48672_i0.p2	XP_052132538.1	RNA-binding protein fusilli [Frankliniella occidentalis]
NODE_100636_length_635_cov_2.290036_g48677_i0.p1	XP_026281022.1	succinate-semialdehyde dehydrogenase, mitochondrial [Frankliniella occidentalis]
NODE_10063_length_3044_cov_22.903400_g319_i18.p1	KAG8381292.1	hypothetical protein BUALT_Bualt06G0107300 [Buddleja alternifolia]
NODE_100640_length_635_cov_2.039146_g48681_i0.p1	GBB83243.1	hypothetical protein RclHR1_00100047 [Rhizophagus clarus]
NODE_100645_length_635_cov_1.494662_g48686_i0.p1	KIM21735.1	hypothetical protein M408DRAFT_301403 [Serendipita vermifera MAFF 305830]
NODE_100647_length_635_cov_1.167260_g48688_i0.p1	TEB33531.1	hypothetical protein FA13DRAFT_159525 [Coprinellus micaceus]
NODE_100654_length_634_cov_92.698752_g18287_i5.p1	KAK4486773.1	hypothetical protein RD792_006643 [Penstemon davidsonii]
NODE_10066_length_3043_cov_102.198990_g4183_i1.p1	KAK4489327.1	hypothetical protein RD792_005131 [Penstemon davidsonii]
NODE_100671_length_634_cov_6.402852_g48704_i0.p2	KAH8642963.1	hypothetical protein IG631_00426 [Alternaria alternata]
NODE_100672_length_634_cov_6.067736_g48705_i0.p1	PIN07327.1	hypothetical protein CDL12_20111 [Handroanthus impetiginosus]
NODE_100673_length_634_cov_5.162210_g48706_i0.p1	KAJ6996844.1	hypothetical protein NC653_013434 [Populus alba x Populus x berolinensis]
NODE_100675_length_634_cov_4.620321_g48708_i0.p1	KAI3448320.1	hypothetical protein Pfo_004985 [Paulownia fortunei]
NODE_10067_length_3043_cov_99.439394_g4222_i0.p1	PIN05835.1	Phytoene desaturase [Handroanthus impetiginosus]
NODE_10067_length_3043_cov_99.439394_g4222_i0.p2	KAI3448357.1	hypothetical protein Pfo_005022 [Paulownia fortunei]
NODE_100677_length_634_cov_3.951872_g48710_i0.p1	KIM34282.1	hypothetical protein M408DRAFT_5570 [Serendipita vermifera MAFF 305830]
NODE_100680_length_634_cov_3.543672_g48713_i0.p1	KAK3907550.1	DNA transposase [Frankliniella fusca]
NODE_100681_length_634_cov_3.525847_g48714_i0.p1	PIN25013.1	hypothetical protein CDL12_02249 [Handroanthus impetiginosus]
NODE_100685_length_634_cov_3.217469_g48718_i0.p1	XP_026272597.1	uncharacterized protein LOC113202544 [Frankliniella occidentalis]
NODE_100686_length_634_cov_3.187166_g48719_i0.p1	XP_026293602.1	pineapple eye protein isoform X3 [Frankliniella occidentalis]
NODE_100691_length_634_cov_3.090909_g48724_i0.p1	KAF3032295.1	hypothetical protein E8E12_002374 [Didymella heteroderae]
NODE_100693_length_634_cov_2.818182_g48726_i0.p1	XP_026274909.1	calcium homeostasis endoplasmic reticulum protein [Frankliniella occidentalis]
NODE_100694_length_634_cov_2.718360_g48727_i0.p1	XP_028865850.1	uncharacterized protein BOVATA_011000 [Babesia ovata]
NODE_100697_length_634_cov_2.525847_g48730_i0.p1	XP_026281899.1	general transcription and DNA repair factor IIH helicase subunit XPB [Frankliniella occidentalis]
NODE_10069_length_3043_cov_68.406061_g2057_i3.p1	KAI3453006.1	hypothetical protein Pfo_009669 [Paulownia fortunei]
NODE_100698_length_634_cov_2.461676_g48731_i0.p1	KAH6765082.1	hypothetical protein C2S51_016331 [Perilla frutescens var. frutescens]
NODE_100700_length_634_cov_2.327986_g48733_i0.p1	PNF19303.1	hypothetical protein B7P43_G07513 [Cryptotermes secundus]
NODE_100703_length_634_cov_2.146168_g48736_i0.p1	KIM33955.1	hypothetical protein M408DRAFT_18924 [Serendipita vermifera MAFF 305830]
NODE_100707_length_634_cov_1.857398_g48740_i0.p1	KIM32111.1	hypothetical protein M408DRAFT_213754 [Serendipita vermifera MAFF 305830]
NODE_100713_length_634_cov_1.547237_g48746_i0.p1	CAH1761218.1	2720_t:CDS:2 [Entrophospora sp. SA101]
NODE_100708_length_634_cov_1.716578_g48741_i0.p1	KIM32687.1	hypothetical protein M408DRAFT_326445 [Serendipita vermifera MAFF 305830]
NODE_100717_length_634_cov_1.434938_g48750_i0.p1	KIM23986.1	hypothetical protein M408DRAFT_332044 [Serendipita vermifera MAFF 305830]
NODE_100721_length_633_cov_4695.682143_g48754_i0.p1	KAG8368807.1	hypothetical protein BUALT_Bualt15G0085100 [Buddleja alternifolia]
NODE_10071_length_3043_cov_64.762290_g4223_i0.p1	KAI3452919.1	hypothetical protein Pfo_009582 [Paulownia fortunei]
NODE_100722_length_633_cov_1518.339286_g26733_i1.p2	APV45528.1	polyubiquitin, partial [Hedera helix]
NODE_100729_length_633_cov_181.133929_g48760_i0.p1	KIM25526.1	hypothetical protein M408DRAFT_26081 [Serendipita vermifera MAFF 305830]
NODE_100736_length_633_cov_13.998214_g48765_i0.p1	PIN26530.1	hypothetical protein CDL12_00700 [Handroanthus impetiginosus]
NODE_10072_length_3043_cov_46.178788_g300_i2.p2	PKI61951.1	hypothetical protein CRG98_017677 [Punica granatum]
NODE_10073_length_3043_cov_43.332997_g4146_i1.p5	KAI3467556.1	hypothetical protein Pfo_024219 [Paulownia fortunei]
NODE_10074_length_3043_cov_26.783502_g4224_i0.p1	KAK4482473.1	hypothetical protein RD792_009631 [Penstemon davidsonii]
NODE_100757_length_633_cov_3.387500_g48786_i0.p2	XP_024393491.1	40S ribosomal protein S9-1 [Physcomitrium patens]
NODE_100759_length_633_cov_3.200000_g48788_i0.p1	RIA80183.1	hypothetical protein C1645_843308 [Glomus cerebriforme]
NODE_10075_length_3042_cov_848.775682_g4225_i0.p1	AHL68670.1	cathepsin B-like cysteine proteinase [Picrorhiza kurrooa]
NODE_100760_length_633_cov_3.173214_g48789_i0.p1	XP_026279144.1	striatin-interacting protein 1 homolog [Frankliniella occidentalis]
NODE_10076_length_3042_cov_336.299427_g438_i2.p2	KAG8378823.1	hypothetical protein BUALT_Bualt07G0024900 [Buddleja alternifolia]
NODE_100779_length_633_cov_2.232143_g48808_i0.p1	RGB39721.1	Glycosyltransferase Family 2 protein, partial [Rhizophagus diaphanus]
NODE_10077_length_3042_cov_94.728528_g4226_i0.p2	XP_057807335.1	spindle and kinetochore-associated protein 1 homolog isoform X2 [Salvia miltiorrhiza]
NODE_100126_length_641_cov_4.188380_g48213_i0.p1	XP_052123042.1	organic cation transporter protein isoform X2 [Frankliniella occidentalis]
NODE_100784_length_633_cov_1.987500_g48813_i0.p1	XP_052127026.1	ectopic P granules protein 5 homolog [Frankliniella occidentalis]
NODE_100789_length_633_cov_1.603571_g48818_i0.p1	XP_026277243.1	phosphorylase b kinase gamma catalytic chain, skeletal muscle/heart isoform isoform X2 [Frankliniella occidentalis]
NODE_100186_length_640_cov_50.657848_g48264_i0.p1	XP_019166983.1	PREDICTED: probable LRR receptor-like serine/threonine-protein kinase At1g06840 isoform X1 [Ipomoea nil]
NODE_10014_length_3048_cov_85.984202_g2222_i3.p1	XP_011085086.1	MLO-like protein 1 [Sesamum indicum]
NODE_100791_length_633_cov_1.551786_g48820_i0.p1	CAK8072246.1	unnamed protein product [Lathyrus sativus]
NODE_100793_length_633_cov_1.407143_g48822_i0.p1	XP_026283598.1	DNA-directed RNA polymerase III subunit RPC2 [Frankliniella occidentalis]
NODE_100804_length_632_cov_81.187835_g48828_i0.p1	KAH6769186.1	hypothetical protein C2S51_014522 [Perilla frutescens var. frutescens]
NODE_100808_length_632_cov_61.944544_g48832_i0.p1	KAK4492325.1	hypothetical protein RD792_003128 [Penstemon davidsonii]
NODE_100809_length_632_cov_55.178891_g25784_i1.p1	CAA2986528.1	probable glutathione S-transferase [Olea europaea subsp. europaea]
NODE_100197_length_640_cov_6.500882_g48272_i0.p1	KAF1345774.1	ribosomal protein L32e [Delphinella strobiligena]
NODE_10080_length_3042_cov_36.134389_g4229_i0.p2	XP_057781233.1	poly(ADP-ribose) glycohydrolase 1-like [Salvia miltiorrhiza]
NODE_100819_length_632_cov_12.987478_g48841_i0.p1	TYJ20104.1	hypothetical protein E1A91_A09G238000v1 [Gossypium mustelinum]
NODE_10081_length_3042_cov_28.194342_g4230_i0.p1	KAI3447700.1	hypothetical protein Pfo_004365 [Paulownia fortunei]
NODE_10082_length_3042_cov_9.754800_g4231_i0.p1	KAK4432079.1	hypothetical protein Salat_0970000 [Sesamum alatum]
NODE_100831_length_632_cov_4.944544_g48852_i0.p1	OQO00246.1	60S ribosomal protein L26-2 [Cryoendolithus antarcticus]
NODE_100837_length_632_cov_4.066190_g48858_i0.p1	KIM26229.1	hypothetical protein M408DRAFT_330767 [Serendipita vermifera MAFF 305830]
NODE_10083_length_3042_cov_8.366453_g4232_i0.p1	XP_057775078.1	uncharacterized protein LOC130994059 [Salvia miltiorrhiza]
NODE_100840_length_632_cov_3.901610_g48861_i0.p1	XP_028078346.1	uncharacterized protein LOC114280205 [Camellia sinensis]
NODE_100845_length_632_cov_3.406082_g48866_i0.p1	KAG8703902.1	hypothetical protein FRC11_010363 [Ceratobasidium sp. 423]
NODE_100846_length_632_cov_3.345259_g48867_i0.p1	XP_026274498.1	beta-chimaerin [Frankliniella occidentalis]
NODE_100847_length_632_cov_3.291592_g48868_i0.p1	KAK3907550.1	DNA transposase [Frankliniella fusca]
NODE_10084_length_3042_cov_8.266420_g4233_i0.p1	KAI3451497.1	hypothetical protein Pfo_008162 [Paulownia fortunei]
NODE_100850_length_632_cov_3.171735_g48871_i0.p2	KAE8747656.1	hypothetical protein FOCC_FOCC005635, partial [Frankliniella occidentalis]
NODE_100851_length_632_cov_3.162791_g48872_i0.p1	KIM32034.1	hypothetical protein M408DRAFT_327392 [Serendipita vermifera MAFF 305830]
NODE_100854_length_632_cov_3.100179_g48875_i0.p2	KIM26452.1	hypothetical protein M408DRAFT_330611 [Serendipita vermifera MAFF 305830]
NODE_100855_length_632_cov_3.010733_g48876_i0.p1	XP_026283412.1	apoptosis-inducing factor 1, mitochondrial isoform X3 [Frankliniella occidentalis]
NODE_100856_length_632_cov_2.960644_g48877_i0.p1	KIM34268.1	hypothetical protein M408DRAFT_325711 [Serendipita vermifera MAFF 305830]
NODE_100858_length_632_cov_2.896243_g48879_i0.p1	CAG8530964.1	9141_t:CDS:2 [Funneliformis caledonium]
NODE_10085_length_3042_cov_6.191310_g4234_i0.p1	XP_034241272.1	septin-7 [Thrips palmi]
NODE_100863_length_632_cov_2.688730_g48884_i0.p1	RIA88619.1	S-adenosyl-L-methionine-dependent methyltransferase [Glomus cerebriforme]
NODE_100865_length_632_cov_2.545617_g48886_i0.p1	WKA05464.1	hypothetical protein VitviT2T_023428 [Vitis vinifera]
NODE_100864_length_632_cov_2.670841_g48885_i0.p1	KAJ2905840.1	NupC family nucleoside transporter [Zalerion maritima]
NODE_100870_length_632_cov_2.409660_g48891_i0.p1	KAG0631000.1	hypothetical protein M758_1G219700 [Ceratodon purpureus]
NODE_100874_length_632_cov_2.334526_g48895_i0.p1	KIM30471.1	glycosyltransferase family 3 protein [Serendipita vermifera MAFF 305830]
NODE_100875_length_632_cov_2.320215_g48896_i0.p1	KAJ2907135.1	hypothetical protein MKZ38_007650 [Zalerion maritima]
NODE_100876_length_632_cov_2.316637_g48897_i0.p1	KIM31754.1	hypothetical protein M408DRAFT_327196 [Serendipita vermifera MAFF 305830]
NODE_100878_length_632_cov_2.212880_g48899_i0.p1	XP_054167813.1	keratin, type II cytoskeletal 3-like [Oppia nitens]
NODE_100881_length_632_cov_2.051878_g48902_i0.p1	KAI3465155.1	hypothetical protein Pfo_021818 [Paulownia fortunei]
NODE_100882_length_632_cov_1.921288_g48903_i0.p1	KIM33288.1	hypothetical protein M408DRAFT_326063, partial [Serendipita vermifera MAFF 305830]
NODE_100884_length_632_cov_1.833631_g48905_i0.p1	XP_026288619.1	neuropathy target esterase sws isoform X2 [Frankliniella occidentalis]
NODE_100886_length_632_cov_1.762075_g48907_i0.p1	KAK4410191.1	Receptor kinase-like protein Xa21 [Sesamum angolense]
NODE_100888_length_632_cov_1.645796_g48909_i0.p1	KIM25283.1	hypothetical protein M408DRAFT_331234 [Serendipita vermifera MAFF 305830]
NODE_100889_length_632_cov_1.640429_g48910_i0.p1	KIM27046.1	hypothetical protein M408DRAFT_330207 [Serendipita vermifera MAFF 305830]
NODE_10088_length_3041_cov_256.318396_g4237_i0.p1	XP_011079534.1	pentatricopeptide repeat-containing protein At2g31400, chloroplastic [Sesamum indicum]
NODE_100290_length_639_cov_3.183746_g48359_i0.p1	XP_026283041.1	brefeldin A-inhibited guanine nucleotide-exchange protein 1 isoform X4 [Frankliniella occidentalis]
NODE_100890_length_632_cov_1.636852_g48911_i0.p1	CAC9887446.1	unnamed protein product [Aureobasidium pullulans]
NODE_100892_length_632_cov_1.495528_g48913_i0.p1	CAE6542502.1	unnamed protein product [Rhizoctonia solani]
NODE_100893_length_632_cov_1.407871_g48914_i0.p1	KIM33250.1	hypothetical protein M408DRAFT_151672 [Serendipita vermifera MAFF 305830]
NODE_100896_length_632_cov_1.216458_g48917_i0.p1	RIA89485.1	hypothetical protein C1645_797165 [Glomus cerebriforme]
NODE_10089_length_3041_cov_165.168801_g4238_i0.p1	KAI3469469.1	hypothetical protein Pfo_026132 [Paulownia fortunei]
NODE_100901_length_631_cov_435.293907_g48921_i0.p1	KAG8387005.1	hypothetical protein BUALT_Bualt03G0208200 [Buddleja alternifolia]
NODE_10091_length_3041_cov_108.051213_g2285_i3.p1	KAI3455194.1	hypothetical protein Pfo_011857 [Paulownia fortunei]
NODE_100920_length_631_cov_10.788530_g48937_i0.p1	KAG8365335.1	hypothetical protein BUALT_Bualt18G0094000 [Buddleja alternifolia]
NODE_100922_length_631_cov_8.761649_g48939_i0.p1	KAI3465947.1	hypothetical protein Pfo_022610, partial [Paulownia fortunei]
NODE_100926_length_631_cov_5.940860_g48943_i0.p1	KAF5471730.1	hypothetical protein F2P56_008503 [Juglans regia]
NODE_100929_length_631_cov_5.265233_g48946_i0.p1	RGB36071.1	Stc1 domain-containing protein [Rhizophagus diaphanus]
NODE_100932_length_631_cov_4.953405_g48949_i0.p1	KAI3466322.1	hypothetical protein Pfo_022985 [Paulownia fortunei]
NODE_100934_length_631_cov_4.951613_g48951_i0.p1	KAG9966922.1	ADP,ATP carrier protein, partial [Aureobasidium melanogenum]
NODE_10093_length_3041_cov_84.992251_g4240_i0.p1	KAG8385844.1	hypothetical protein BUALT_Bualt03G0087400 [Buddleja alternifolia]
NODE_100946_length_631_cov_3.129032_g48963_i0.p1	KIM22580.1	hypothetical protein M408DRAFT_78898 [Serendipita vermifera MAFF 305830]
NODE_100948_length_631_cov_2.989247_g48965_i0.p1	XP_026287886.1	protein O-mannose kinase-like [Frankliniella occidentalis]
NODE_10094_length_3041_cov_24.230458_g4241_i0.p1	KAK4401057.1	Pectin acetylesterase 8 [Sesamum angolense]
NODE_100943_length_631_cov_3.181004_g48960_i0.p1	KAI3468671.1	hypothetical protein Pfo_025334 [Paulownia fortunei]
NODE_100953_length_631_cov_2.854839_g48970_i0.p1	XP_026286965.1	RNA-binding protein 7 [Frankliniella occidentalis]
NODE_100956_length_631_cov_2.530466_g48973_i0.p1	KAG8390824.1	hypothetical protein BUALT_Bualt01G0123700 [Buddleja alternifolia]
NODE_100960_length_631_cov_2.265233_g48977_i0.p1	KIM29003.1	hypothetical protein M408DRAFT_23220 [Serendipita vermifera MAFF 305830]
NODE_100963_length_631_cov_1.808244_g48979_i0.p1	XP_052120208.1	coagulation factor IX-like isoform X4 [Frankliniella occidentalis]
NODE_100969_length_631_cov_1.181004_g48985_i0.p1	XP_026272468.1	bromodomain-containing protein 8 isoform X5 [Frankliniella occidentalis]
NODE_10096_length_3041_cov_7.650270_g4242_i0.p1	XP_026278847.1	eukaryotic translation initiation factor 3 subunit C [Frankliniella occidentalis]
NODE_100970_length_631_cov_1.146953_g48986_i0.p1	XP_026281110.1	nucleolar protein 14 homolog isoform X2 [Frankliniella occidentalis]
NODE_100958_length_631_cov_2.421147_g48975_i0.p1	KAG8847075.1	hypothetical protein FRB91_000222 [Serendipita sp. 411]
NODE_10097_length_3040_cov_273.526795_g744_i6.p1	KZV39295.1	hypothetical protein F511_29543 [Dorcoceras hygrometricum]
NODE_100984_length_630_cov_58.253142_g48995_i0.p1	GMI83811.1	hypothetical protein like AT4G32110 [Hibiscus trionum]
NODE_10097_length_3040_cov_273.526795_g744_i6.p4	QHN75917.1	Putative FBD-associated F-box protein [Arachis hypogaea]
NODE_100381_length_638_cov_3.812389_g48440_i0.p1	XP_026281228.1	tubulin-specific chaperone C [Frankliniella occidentalis]
NODE_100979_length_630_cov_214.321364_g48993_i0.p1	KAK4406397.1	hypothetical protein Sango_0646200 [Sesamum angolense]
NODE_100988_length_630_cov_49.500898_g48998_i0.p1	KAI3465947.1	hypothetical protein Pfo_022610, partial [Paulownia fortunei]
NODE_100993_length_630_cov_21.518851_g49002_i0.p1	KZV24245.1	hypothetical protein F511_01727 [Dorcoceras hygrometricum]
NODE_1009_length_5511_cov_273.161640_g340_i2.p1	XP_011083026.1	probable alpha-mannosidase At5g13980 [Sesamum indicum]
NODE_1009_length_5511_cov_273.161640_g340_i2.p2	KAI3454186.1	hypothetical protein Pfo_010849 [Paulownia fortunei]
NODE_101000_length_630_cov_10.256732_g49007_i0.p1	KAG6388440.1	hypothetical protein SASPL_149866 [Salvia splendens]
NODE_101008_length_630_cov_5.260323_g49014_i0.p1	XP_026282825.1	probable ribosome biogenesis protein RLP24 [Frankliniella occidentalis]
NODE_101015_length_630_cov_3.245961_g49021_i0.p1	XP_026281487.1	mothers against decapentaplegic homolog 3 [Frankliniella occidentalis]
NODE_101017_length_630_cov_3.043088_g49023_i0.p1	RIA96593.1	eukaryotic ribosomal protein L18 [Glomus cerebriforme]
NODE_101019_length_630_cov_2.942549_g49025_i0.p1	KAG8770509.1	translocon subunit [Serendipita sp. 398]
NODE_101020_length_630_cov_2.926391_g49026_i0.p1	RGB26530.1	hypothetical protein C1646_418324 [Rhizophagus diaphanus]
NODE_101022_length_630_cov_2.868941_g49028_i0.p1	KIM26636.1	hypothetical protein M408DRAFT_72606, partial [Serendipita vermifera MAFF 305830]
NODE_101027_length_630_cov_2.791741_g49033_i0.p1	KAJ1532388.1	hypothetical protein ONE63_000988 [Megalurothrips usitatus]
NODE_10102_length_3040_cov_30.874621_g4245_i0.p2	XP_052210601.1	uncharacterized protein LOC127813598 isoform X2 [Diospyros lotus]
NODE_101033_length_630_cov_2.470377_g49039_i0.p1	QIW98664.1	hypothetical protein AMS68_004182 [Peltaster fructicola]
NODE_101035_length_630_cov_2.450628_g49041_i0.p1	XP_026273637.1	serine/threonine-protein kinase Warts [Frankliniella occidentalis]
NODE_101041_length_630_cov_2.193896_g49047_i0.p1	KIM24668.1	hypothetical protein M408DRAFT_331643 [Serendipita vermifera MAFF 305830]
NODE_101042_length_630_cov_2.043088_g49048_i0.p1	KIM32374.1	hypothetical protein M408DRAFT_326965 [Serendipita vermifera MAFF 305830]
NODE_101043_length_630_cov_2.014363_g49049_i0.p1	XP_052129364.1	trithorax group protein osa [Frankliniella occidentalis]
NODE_101044_length_630_cov_1.992819_g49050_i0.p1	KIM31052.1	hypothetical protein M408DRAFT_327944 [Serendipita vermifera MAFF 305830]
NODE_101045_length_630_cov_1.969479_g49051_i0.p1	XP_052120461.1	dystonin isoform X27 [Frankliniella occidentalis]
NODE_101047_length_630_cov_1.842011_g49053_i0.p1	KIM26560.1	hypothetical protein M408DRAFT_16889 [Serendipita vermifera MAFF 305830]
NODE_10104_length_3040_cov_10.479609_g4246_i0.p1	XP_026288445.1	aldehyde dehydrogenase family 3 member B1 isoform X2 [Frankliniella occidentalis]
NODE_101051_length_630_cov_1.594255_g49057_i0.p1	XP_026273718.1	tyrosine-protein phosphatase non-receptor type 4 isoform X2 [Frankliniella occidentalis]
NODE_101052_length_630_cov_1.513465_g49058_i0.p1	KAE8742714.1	hypothetical protein FOCC_FOCC011746 [Frankliniella occidentalis]
NODE_101055_length_630_cov_1.050269_g49061_i0.p1	KAJ4341980.1	NADH dehydrogenase [ubiquinone] flavoprotein 1, mitochondrial [Didymella glomerata]
NODE_101058_length_629_cov_607.816547_g6272_i5.p1	KAI3473035.1	hypothetical protein Pfo_030813 [Paulownia fortunei]
NODE_101059_length_629_cov_551.776978_g49064_i0.p1	KAK4441280.1	60S acidic ribosomal protein P2 [Sesamum alatum]
NODE_101056_length_630_cov_0.859964_g49062_i0.p1	XP_058754588.1	uncharacterized protein LOC131627751 [Vicia villosa]
NODE_101063_length_629_cov_197.741007_g49067_i0.p1	KAK4432014.1	Hypersensitive-induced response protein 2 [Sesamum alatum]
NODE_101068_length_629_cov_100.568345_g49069_i0.p1	XP_047944488.1	auxin response factor 6-like [Salvia hispanica]
NODE_10106_length_3039_cov_62.952124_g4247_i0.p3	XP_021843245.1	ubiquitin-NEDD8-like protein RUB2 [Spinacia oleracea]
NODE_101075_length_629_cov_29.902878_g49072_i0.p1	XP_011088802.1	uncharacterized protein LOC105169952 [Sesamum indicum]
NODE_101077_length_629_cov_24.575540_g49074_i0.p1	KAK4419337.1	hypothetical protein Salat_2346600 [Sesamum alatum]
NODE_101078_length_629_cov_21.302158_g49075_i0.p3	KAG9150248.1	hypothetical protein Leryth_009825 [Lithospermum erythrorhizon]
NODE_101079_length_629_cov_20.365108_g13913_i1.p1	KAA0052330.1	retrotransposon protein [Cucumis melo var. makuwa]
NODE_10107_length_3039_cov_38.523601_g4248_i0.p1	KAI3452243.1	hypothetical protein Pfo_008908 [Paulownia fortunei]
NODE_101084_length_629_cov_18.532374_g49080_i0.p1	KAI3456124.1	hypothetical protein Pfo_012787 [Paulownia fortunei]
NODE_10108_length_3039_cov_32.540796_g4249_i0.p1	KAI3465149.1	hypothetical protein Pfo_021812 [Paulownia fortunei]
NODE_101090_length_629_cov_7.312950_g49086_i0.p1	KAI3449762.1	hypothetical protein Pfo_006427 [Paulownia fortunei]
NODE_101092_length_629_cov_5.839928_g49088_i0.p1	RGB39506.1	peptidase S8/S53 domain-containing protein [Rhizophagus diaphanus]
NODE_101094_length_629_cov_5.803957_g49090_i0.p1	KAG9139888.1	hypothetical protein Leryth_015264 [Lithospermum erythrorhizon]
NODE_101096_length_629_cov_5.300360_g49092_i0.p2	KIM32629.1	hypothetical protein M408DRAFT_326409 [Serendipita vermifera MAFF 305830]
NODE_101100_length_629_cov_4.487410_g49096_i0.p1	KAI6773498.1	hypothetical protein HG531_000347 [Fusarium graminearum]
NODE_101104_length_629_cov_4.111511_g49100_i0.p1	RIA94799.1	hypothetical protein C1645_759004 [Glomus cerebriforme]
NODE_101106_length_629_cov_3.964029_g49102_i0.p1	KAH8644536.1	40S ribosomal protein S11 [Alternaria alternata]
NODE_101108_length_629_cov_3.714029_g49104_i0.p1	KAG0559693.1	hypothetical protein KC19_10G123700 [Ceratodon purpureus]
NODE_10110_length_3038_cov_173.148398_g1285_i3.p2	XP_012846110.1	PREDICTED: ACD11 homolog protein [Erythranthe guttata]
NODE_101112_length_629_cov_3.300360_g49107_i0.p1	KIM31873.1	hypothetical protein M408DRAFT_240017 [Serendipita vermifera MAFF 305830]
NODE_101115_length_629_cov_3.151079_g49110_i0.p1	PKI47946.1	hypothetical protein CRG98_031730, partial [Punica granatum]
NODE_101116_length_629_cov_3.122302_g49111_i0.p1	KAI3464152.1	hypothetical protein Pfo_020815 [Paulownia fortunei]
NODE_101121_length_629_cov_2.618705_g49116_i0.p1	XP_052124433.1	uncharacterized protein LOC113203896 isoform X2 [Frankliniella occidentalis]
NODE_101123_length_629_cov_2.390288_g49118_i0.p1	KAK4490790.1	hypothetical protein RD792_001503 [Penstemon davidsonii]
NODE_101129_length_629_cov_2.199640_g49124_i0.p1	KAF8597835.1	Di-copper centre-containing protein [Ceratobasidium sp. AG-I]
NODE_101131_length_629_cov_2.070144_g49126_i0.p1	CAB4410427.1	unnamed protein product [Rhizophagus irregularis]
NODE_101133_length_629_cov_1.897482_g49128_i0.p1	KIM27852.1	hypothetical protein M408DRAFT_160009 [Serendipita vermifera MAFF 305830]
NODE_101139_length_629_cov_1.703237_g49134_i0.p1	KAE8749463.1	hypothetical protein FOCC_FOCC003729, partial [Frankliniella occidentalis]
NODE_10113_length_3038_cov_37.620573_g4251_i0.p2	KAG8365526.1	hypothetical protein BUALT_Bualt18G0114200 [Buddleja alternifolia]
NODE_101142_length_629_cov_1.616906_g49137_i0.p1	KAE8746390.1	hypothetical protein FOCC_FOCC006885 [Frankliniella occidentalis]
NODE_101143_length_629_cov_1.611511_g49138_i0.p1	GBC08768.1	hypothetical protein RclHR1_08370005 [Rhizophagus clarus]
NODE_101144_length_629_cov_1.483813_g49139_i0.p1	CAF1622983.1	unnamed protein product, partial [Adineta ricciae]
NODE_101145_length_629_cov_1.375899_g49140_i0.p2	THV73101.1	DUF1749-domain-containing protein [Aureobasidium pullulans]
NODE_101149_length_628_cov_415.232432_g49142_i0.p1	KAK4480790.1	hypothetical protein RD792_011641 [Penstemon davidsonii]
NODE_10114_length_3038_cov_35.950422_g4252_i0.p1	PIN00986.1	hypothetical protein CDL12_26513 [Handroanthus impetiginosus]
NODE_101160_length_628_cov_22.832432_g49150_i0.p1	RHZ53327.1	hypothetical protein Glove_443g85 [Diversispora epigaea]
NODE_10116_length_3038_cov_26.506239_g4254_i0.p1	KAI3459238.1	hypothetical protein Pfo_015901 [Paulownia fortunei]
NODE_101171_length_628_cov_5.327928_g49161_i0.p1	XP_011099417.1	uncharacterized protein LOC105177846 [Sesamum indicum]
NODE_101174_length_628_cov_4.290090_g49164_i0.p1	KAG8836141.1	60S ribosomal protein L17 [Serendipita sp. 400]
NODE_101177_length_628_cov_4.178378_g49167_i0.p1	XP_052125105.1	NAD(P) transhydrogenase, mitochondrial [Frankliniella occidentalis]
NODE_101178_length_628_cov_4.160360_g49168_i0.p1	KAE8752724.1	hypothetical protein FOCC_FOCC000464 [Frankliniella occidentalis]
NODE_10117_length_3038_cov_13.168634_g4255_i0.p1	KIM31409.1	hypothetical protein M408DRAFT_258951 [Serendipita vermifera MAFF 305830]
NODE_101181_length_628_cov_3.800000_g49171_i0.p1	KIM30717.1	hypothetical protein M408DRAFT_328230 [Serendipita vermifera MAFF 305830]
NODE_101182_length_628_cov_3.621622_g49172_i0.p1	KAK4393763.1	Pentatricopeptide repeat-containing protein [Sesamum angolense]
NODE_101185_length_628_cov_3.509910_g49175_i0.p1	XP_026285327.1	pre-mRNA-processing factor 6 [Frankliniella occidentalis]
NODE_101187_length_628_cov_3.181982_g49177_i0.p1	UJR38417.1	hypothetical protein I4U23_031085 [Adineta vaga]
NODE_101192_length_628_cov_2.933333_g49182_i0.p1	KAE8742926.1	hypothetical protein FOCC_FOCC011478 [Frankliniella occidentalis]
NODE_101193_length_628_cov_2.854054_g49183_i0.p1	KIM20272.1	hypothetical protein M408DRAFT_30499 [Serendipita vermifera MAFF 305830]
NODE_101194_length_628_cov_2.776577_g49184_i0.p1	XP_052124565.1	F-actin-monooxygenase Mical [Frankliniella occidentalis]
NODE_101195_length_628_cov_2.774775_g49185_i0.p1	KIM25639.1	hypothetical protein M408DRAFT_10279 [Serendipita vermifera MAFF 305830]
NODE_101196_length_628_cov_2.740541_g49186_i0.p1	KIM21522.1	hypothetical protein M408DRAFT_80385 [Serendipita vermifera MAFF 305830]
NODE_101197_length_628_cov_2.672072_g49187_i0.p1	XP_052119953.1	solute carrier organic anion transporter family member 5A1 [Frankliniella occidentalis]
NODE_101199_length_628_cov_2.628829_g49189_i0.p1	KAG0591833.1	hypothetical protein KC19_1G205700 [Ceratodon purpureus]
NODE_1011_length_5509_cov_240.000552_g380_i1.p1	KAI3443785.1	hypothetical protein Pfo_000450 [Paulownia fortunei]
NODE_101201_length_628_cov_2.612613_g49191_i0.p1	KIM32530.1	hypothetical protein M408DRAFT_327066 [Serendipita vermifera MAFF 305830]
NODE_101206_length_628_cov_2.409009_g49196_i0.p1	GFP88874.1	hypothetical protein PHJA_001031100, partial [Phtheirospermum japonicum]
NODE_101207_length_628_cov_2.349550_g49197_i0.p1	KAH8928280.1	putative MFS toxin efflux pump [Atractiella rhizophila]
NODE_10120_length_3037_cov_273.836707_g2909_i2.p4	AMP82918.1	RH42 [Catalpa bungei]
NODE_101211_length_628_cov_2.196396_g49200_i0.p1	KAI6772508.1	hypothetical protein HG530_003466 [Fusarium avenaceum]
NODE_101212_length_628_cov_2.160360_g49201_i0.p1	KIM29304.1	hypothetical protein M408DRAFT_328951 [Serendipita vermifera MAFF 305830]
NODE_101213_length_628_cov_2.100901_g49202_i0.p1	RIA92501.1	hypothetical protein C1645_765000 [Glomus cerebriforme]
NODE_101214_length_628_cov_2.077477_g49203_i0.p1	XP_052121878.1	SWI/SNF-related matrix-associated actin-dependent regulator of chromatin subfamily A containing DEAD/H box 1 homolog [Frankliniella occidentalis]
NODE_101217_length_628_cov_1.947748_g49206_i0.p1	XP_026276390.1	uncharacterized protein LOC113205129 isoform X5 [Frankliniella occidentalis]
NODE_101218_length_628_cov_1.933333_g49207_i0.p1	KIM30591.1	hypothetical protein M408DRAFT_32221, partial [Serendipita vermifera MAFF 305830]
NODE_101219_length_628_cov_1.927928_g49208_i0.p1	KAG8378977.1	hypothetical protein BUALT_Bualt07G0040500 [Buddleja alternifolia]
NODE_10121_length_3037_cov_210.209514_g39_i6.p1	KAI3463664.1	hypothetical protein Pfo_020327 [Paulownia fortunei]
NODE_101226_length_628_cov_1.536937_g49214_i0.p1	KAI1301839.1	Hemicentin-2 [Halotydeus destructor]
NODE_101229_length_628_cov_1.237838_g49217_i0.p1	KAJ2899174.1	hypothetical protein MKZ38_003371 [Zalerion maritima]
NODE_10122_length_3037_cov_208.195682_g2991_i1.p2	KAI3454931.1	hypothetical protein Pfo_011594 [Paulownia fortunei]
NODE_101230_length_628_cov_1.236036_g49218_i0.p1	XP_026284403.1	dephospho-CoA kinase domain-containing protein [Frankliniella occidentalis]
NODE_101233_length_628_cov_0.963964_g49221_i0.p1	XP_052120226.1	beta-1,4-mannosyltransferase egh [Frankliniella occidentalis]
NODE_101234_length_627_cov_34943.261733_g49222_i0.p1	KAK4492474.1	hypothetical protein RD792_003283 [Penstemon davidsonii]
NODE_101238_length_627_cov_1720.019856_g49226_i0.p1	KAI3461936.1	hypothetical protein Pfo_018599 [Paulownia fortunei]
NODE_101258_length_627_cov_11.296029_g49241_i0.p1	KAI3467411.1	hypothetical protein Pfo_024074 [Paulownia fortunei]
NODE_101276_length_627_cov_3.498195_g49258_i0.p1	KAI5368224.1	hypothetical protein Slin14017_G032600 [Septoria linicola]
NODE_101278_length_627_cov_3.330325_g49260_i0.p1	XP_026273163.1	Golgi SNAP receptor complex member 2 [Frankliniella occidentalis]
NODE_10127_length_3037_cov_8.705803_g4258_i0.p1	KAI3461929.1	hypothetical protein Pfo_018592 [Paulownia fortunei]
NODE_10127_length_3037_cov_8.705803_g4258_i0.p2	XP_058092655.1	uncharacterized protein LOC131239114 [Magnolia sinica]
NODE_101281_length_627_cov_3.093863_g49263_i0.p1	XP_026289543.1	aminoacyl tRNA synthase complex-interacting multifunctional protein 1 isoform X1 [Frankliniella occidentalis]
NODE_101283_length_627_cov_2.823105_g49265_i0.p1	KIM24910.1	hypothetical protein M408DRAFT_75205 [Serendipita vermifera MAFF 305830]
NODE_101288_length_627_cov_2.671480_g49270_i0.p1	KAE8746731.1	hypothetical protein FOCC_FOCC006479 [Frankliniella occidentalis]
NODE_10128_length_3037_cov_7.776991_g4259_i0.p2	KAH6764585.1	calcium-dependent protein kinase 21 [Perilla frutescens var. frutescens]
NODE_101290_length_627_cov_2.545126_g49272_i0.p1	KAK4403141.1	putative ribonuclease H protein [Sesamum angolense]
NODE_101291_length_627_cov_2.518051_g49273_i0.p1	XP_026278262.1	zinc finger protein swm isoform X3 [Frankliniella occidentalis]
NODE_101293_length_627_cov_2.418773_g49275_i0.p1	CAG8454848.1	15203_t:CDS:2 [Funneliformis mosseae]
NODE_100782_length_633_cov_2.073214_g48811_i0.p1	KAE8748136.1	hypothetical protein FOCC_FOCC005139 [Frankliniella occidentalis]
NODE_101296_length_627_cov_2.234657_g49278_i0.p1	CAG8469814.1	4571_t:CDS:2 [Rhizophagus irregularis]
NODE_101297_length_627_cov_2.023466_g49279_i0.p1	KAG8363105.1	hypothetical protein BUALT_BualtUnG0004100 [Buddleja alternifolia]
NODE_101299_length_627_cov_1.980144_g49281_i0.p1	KAJ2907390.1	hypothetical protein MKZ38_003247 [Zalerion maritima]
NODE_1012_length_5508_cov_813.636431_g213_i3.p1	KAI3449911.1	hypothetical protein Pfo_006576 [Paulownia fortunei]
NODE_1012_length_5508_cov_813.636431_g213_i3.p2	KAG8380574.1	hypothetical protein BUALT_Bualt06G0029700 [Buddleja alternifolia]
NODE_101302_length_627_cov_1.749097_g49284_i0.p1	KAG0569838.1	hypothetical protein KC19_6G119500 [Ceratodon purpureus]
NODE_101303_length_627_cov_1.662455_g49285_i0.p1	KIM33701.1	hypothetical protein M408DRAFT_59847 [Serendipita vermifera MAFF 305830]
NODE_101304_length_627_cov_1.620939_g49286_i0.p1	XP_028086997.1	uncharacterized protein LOC114287750 [Camellia sinensis]
NODE_101305_length_627_cov_1.611913_g49287_i0.p1	KIM25727.1	hypothetical protein M408DRAFT_206835 [Serendipita vermifera MAFF 305830]
NODE_101307_length_627_cov_1.575812_g49289_i0.p1	KIM23986.1	hypothetical protein M408DRAFT_332044 [Serendipita vermifera MAFF 305830]
NODE_101309_length_627_cov_1.507220_g49291_i0.p1	XP_026284222.1	cleavage stimulation factor subunit 1 [Frankliniella occidentalis]
NODE_101310_length_627_cov_1.498195_g49292_i0.p1	XP_052124698.1	MAP7 domain-containing protein 1 [Frankliniella occidentalis]
NODE_101312_length_627_cov_1.254513_g49294_i0.p1	XP_052123243.1	uncharacterized protein LOC113202407 [Frankliniella occidentalis]
NODE_10131_length_3036_cov_85.547081_g4262_i0.p1	XP_012849080.1	PREDICTED: diacylglycerol O-acyltransferase 1 [Erythranthe guttata]
NODE_101316_length_626_cov_409.828210_g49298_i0.p1	KAG8376602.1	hypothetical protein BUALT_Bualt09G0080600 [Buddleja alternifolia]
NODE_101328_length_626_cov_52.728752_g49306_i0.p1	KAK4487894.1	hypothetical protein RD792_003632 [Penstemon davidsonii]
NODE_10132_length_3036_cov_79.879177_g2043_i1.p1	XP_011088247.1	uncharacterized protein LOC105169534 [Sesamum indicum]
NODE_101337_length_626_cov_27.028933_g49314_i0.p1	KAG8384707.1	hypothetical protein BUALT_Bualt04G0146300 [Buddleja alternifolia]
NODE_101336_length_626_cov_30.001808_g49313_i0.p1	GFP94526.1	hypothetical protein PHJA_001597000 [Phtheirospermum japonicum]
NODE_101344_length_626_cov_13.960217_g49321_i0.p1	KAK4419364.1	hypothetical protein Salat_2349300 [Sesamum alatum]
NODE_101345_length_626_cov_12.576854_g49322_i0.p1	XP_022885321.1	gibberellin-regulated protein 14-like [Olea europaea var. sylvestris]
NODE_101347_length_626_cov_10.605787_g49324_i0.p1	KAK4393148.1	Lamin-like protein [Sesamum angolense]
NODE_10134_length_3036_cov_36.448194_g3421_i1.p1	KAI3454417.1	hypothetical protein Pfo_011080 [Paulownia fortunei]
NODE_10134_length_3036_cov_36.448194_g3421_i1.p3	KAI3464139.1	hypothetical protein Pfo_020802 [Paulownia fortunei]
NODE_101354_length_626_cov_4.464738_g49331_i0.p1	KAK4488359.1	hypothetical protein RD792_004118 [Penstemon davidsonii]
NODE_101355_length_626_cov_4.432188_g49332_i0.p1	KIM32129.1	hypothetical protein M408DRAFT_214343 [Serendipita vermifera MAFF 305830]
NODE_101358_length_626_cov_3.526221_g49335_i0.p1	KIM23266.1	hypothetical protein M408DRAFT_28061 [Serendipita vermifera MAFF 305830]
NODE_10135_length_3036_cov_35.019575_g2426_i3.p1	XP_012833636.1	PREDICTED: gamma-tubulin complex component 4 homolog [Erythranthe guttata]
NODE_101360_length_626_cov_3.439421_g49337_i0.p1	XP_026277272.1	protein argonaute-2 [Frankliniella occidentalis]
NODE_101361_length_626_cov_3.419530_g49338_i0.p1	XP_026279118.1	regulator of chromosome condensation [Frankliniella occidentalis]
NODE_101362_length_626_cov_3.347197_g49339_i0.p1	XP_026279125.1	uncharacterized protein LOC113207006 [Frankliniella occidentalis]
NODE_101365_length_626_cov_3.200723_g49342_i0.p1	PVF99818.1	hypothetical protein CPB86DRAFT_261805 [Serendipita vermifera]
NODE_101368_length_626_cov_2.647378_g49345_i0.p1	CCA68626.1	related to ROD1-O-dinitrobenzene,calcium and zinc resistance protein [Serendipita indica DSM 11827]
NODE_101369_length_626_cov_2.587703_g49346_i0.p1	KAG0608616.1	hypothetical protein M758_8G119600 [Ceratodon purpureus]
NODE_101374_length_626_cov_2.349005_g49351_i0.p1	XP_046001612.1	mitochondrial cytochrome c oxidase-like protein subunit V [Boeremia exigua]
NODE_10137_length_3035_cov_227.975354_g4265_i0.p1	KAI3459319.1	hypothetical protein Pfo_015982 [Paulownia fortunei]
NODE_101383_length_626_cov_1.330922_g49360_i0.p1	RGB24296.1	CobW/HypB/UreG, nucleotide-binding domain-containing protein [Rhizophagus diaphanus]
NODE_10138_length_3035_cov_198.791695_g4266_i0.p3	KAF7141198.1	hypothetical protein RHSIM_Rhsim06G0189500 [Rhododendron simsii]
NODE_101392_length_625_cov_544.231884_g19523_i2.p2	KAI3451866.1	hypothetical protein Pfo_008531 [Paulownia fortunei]
NODE_1007_length_5513_cov_12.980147_g470_i0.p1	THF96591.1	hypothetical protein TEA_010072 [Camellia sinensis var. sinensis]
NODE_10140_length_3035_cov_72.708643_g4267_i0.p2	XP_057786097.1	uncharacterized protein LOC131003588 [Salvia miltiorrhiza]
NODE_101410_length_625_cov_18.164855_g34167_i1.p1	XP_047773803.1	putative thioredoxin [Rhodofomes roseus]
NODE_101413_length_625_cov_8.110507_g49377_i0.p1	XP_026282503.1	uncharacterized protein LOC113209289 [Frankliniella occidentalis]
NODE_101416_length_625_cov_6.297101_g49380_i0.p1	XP_026288565.1	uncharacterized protein LOC113213663 isoform X2 [Frankliniella occidentalis]
NODE_101417_length_625_cov_6.153986_g49381_i0.p1	GES79637.1	OmpA family protein [Rhizophagus clarus]
NODE_101422_length_625_cov_4.989130_g49386_i0.p2	KAJ2974063.1	hypothetical protein NUW54_g11952 [Trametes sanguinea]
NODE_101423_length_625_cov_4.920290_g49387_i0.p1	OQO11445.1	hypothetical protein B0A48_03172 [Cryoendolithus antarcticus]
NODE_101426_length_625_cov_4.715580_g49390_i0.p1	XP_026274985.1	malonate--CoA ligase ACSF3, mitochondrial [Frankliniella occidentalis]
NODE_101427_length_625_cov_4.565217_g49391_i0.p1	KAG0567830.1	hypothetical protein KC19_7G164800 [Ceratodon purpureus]
NODE_101428_length_625_cov_4.048913_g49392_i0.p1	KAE8737093.1	hypothetical protein FOCC_FOCC017449 [Frankliniella occidentalis]
NODE_101433_length_625_cov_3.260870_g49397_i0.p1	KIM27829.1	hypothetical protein M408DRAFT_70598 [Serendipita vermifera MAFF 305830]
NODE_101436_length_625_cov_3.144928_g49400_i0.p1	XP_026285818.1	lipid droplet-associated hydrolase isoform X1 [Frankliniella occidentalis]
NODE_101437_length_625_cov_3.032609_g49401_i0.p1	KIM33995.1	hypothetical protein M408DRAFT_325540 [Serendipita vermifera MAFF 305830]
NODE_101438_length_625_cov_3.028986_g49402_i0.p1	XP_025185706.1	ras family-domain-containing protein [Rhizophagus irregularis DAOM 181602=DAOM 197198]
NODE_101442_length_625_cov_2.914855_g49406_i0.p1	XP_026280300.1	carnitine O-palmitoyltransferase 2, mitochondrial isoform X2 [Frankliniella occidentalis]
NODE_101443_length_625_cov_2.822464_g49407_i0.p1	KIM27070.1	hypothetical protein M408DRAFT_311628 [Serendipita vermifera MAFF 305830]
NODE_101053_length_630_cov_1.414722_g49059_i0.p1	RIA96570.1	hypothetical protein C1645_796124 [Glomus cerebriforme]
NODE_101049_length_630_cov_1.698384_g49055_i0.p1	XP_026284542.2	claspin isoform X2 [Frankliniella occidentalis]
NODE_101451_length_625_cov_2.208333_g49415_i0.p1	CAG8527047.1	4569_t:CDS:2 [Funneliformis caledonium]
NODE_10145_length_3034_cov_422.458629_g3955_i1.p1	KAI3465443.1	hypothetical protein Pfo_022106 [Paulownia fortunei]
NODE_10113_length_3038_cov_37.620573_g4251_i0.p1	PIN18850.1	hypothetical protein CDL12_08479 [Handroanthus impetiginosus]
NODE_101148_length_628_cov_564.632432_g39626_i2.p1	XP_042014371.1	uncharacterized protein At2g23090-like [Salvia splendens]
NODE_101473_length_624_cov_123.954628_g49433_i0.p1	XP_011092234.1	glutathione S-transferase 2-like [Sesamum indicum]
NODE_101484_length_624_cov_30.613430_g49441_i0.p1	XP_042054596.1	protein NONRESPONDING TO OXYLIPINS 2, mitochondrial-like isoform X1 [Salvia splendens]
NODE_101492_length_624_cov_14.809437_g49447_i0.p1	KAK4434186.1	hypothetical protein Salat_0581300 [Sesamum alatum]
NODE_10149_length_3033_cov_16598.505405_g1534_i1.p2	KAI3464957.1	hypothetical protein Pfo_021620 [Paulownia fortunei]
NODE_1014_length_5508_cov_34.717387_g473_i0.p3	XP_057803281.1	uncharacterized protein LOC131018584 [Salvia miltiorrhiza]
NODE_1014_length_5508_cov_34.717387_g473_i0.p2	KAJ0985421.1	hypothetical protein J5N97_003777 [Dioscorea zingiberensis]
NODE_1014_length_5508_cov_34.717387_g473_i0.p4	KAI5343452.1	hypothetical protein L3X38_011328 [Prunus dulcis]
NODE_101507_length_624_cov_3.892922_g49462_i0.p1	KAJ4343238.1	hypothetical protein N0V87_000460 [Didymella glomerata]
NODE_101508_length_624_cov_3.633394_g49463_i0.p1	PIN06110.1	hypothetical protein CDL12_21339 [Handroanthus impetiginosus]
NODE_10150_length_3033_cov_653.780405_g1903_i7.p1	XP_012829724.1	PREDICTED: potassium transporter 10 [Erythranthe guttata]
NODE_101510_length_624_cov_3.479129_g49465_i0.p1	KIM30520.1	hypothetical protein M408DRAFT_66440 [Serendipita vermifera MAFF 305830]
NODE_101512_length_624_cov_3.384755_g49467_i0.p1	KAI3468227.1	hypothetical protein Pfo_024890 [Paulownia fortunei]
NODE_101514_length_624_cov_3.359347_g49469_i0.p1	GBB87726.1	hypothetical protein RclHR1_01420029 [Rhizophagus clarus]
NODE_10151_length_3033_cov_596.467568_g151_i13.p1	XP_012851049.1	PREDICTED: putative beta-glucosidase 9 [Erythranthe guttata]
NODE_101524_length_624_cov_2.647913_g49479_i0.p1	KIM27270.1	hypothetical protein M408DRAFT_330165 [Serendipita vermifera MAFF 305830]
NODE_101525_length_624_cov_2.631579_g49480_i0.p1	CAH1758351.1	11478_t:CDS:1 [Entrophospora sp. SA101]
NODE_101527_length_624_cov_2.544465_g49482_i0.p1	XP_026287848.1	deoxyhypusine hydroxylase [Frankliniella occidentalis]
NODE_101530_length_624_cov_2.413793_g49485_i0.p1	GBC05666.1	hypothetical protein RclHR1_06360003 [Rhizophagus clarus]
NODE_101531_length_624_cov_2.388385_g49486_i0.p1	XP_026276456.1	DNA-directed RNA polymerase II subunit RPB9 [Frankliniella occidentalis]
NODE_100776_length_633_cov_2.328571_g48805_i0.p1	KAG8760634.1	hypothetical protein FRC14_002480 [Serendipita sp. 396]
NODE_101534_length_624_cov_2.228675_g49489_i0.p1	XP_053207927.1	glucosylceramide transporter ABCA12-like [Panonychus citri]
NODE_101537_length_624_cov_2.165154_g49492_i0.p1	KAI3466599.1	hypothetical protein Pfo_023262 [Paulownia fortunei]
NODE_101538_length_624_cov_2.121597_g49493_i0.p1	PVF99602.1	hypothetical protein CPB86DRAFT_783491 [Serendipita vermifera]
NODE_101540_length_624_cov_2.019964_g49495_i0.p1	XP_026275679.1	WW domain-containing oxidoreductase isoform X2 [Frankliniella occidentalis]
NODE_101541_length_624_cov_1.958258_g49496_i0.p1	XP_026273752.1	low molecular weight phosphotyrosine protein phosphatase 1 isoform X2 [Frankliniella occidentalis]
NODE_101543_length_624_cov_1.940109_g49498_i0.p1	XP_026278398.2	ribonuclease H2 subunit B isoform X2 [Frankliniella occidentalis]
NODE_101545_length_624_cov_1.813067_g49500_i0.p1	EXX58159.1	Chc1p [Rhizophagus irregularis DAOM 197198w]
NODE_101549_length_624_cov_1.373866_g49504_i0.p1	KAE8741603.1	hypothetical protein FOCC_FOCC012855 [Frankliniella occidentalis]
NODE_101373_length_626_cov_2.358047_g49350_i0.p1	XP_026275571.1	prostatic acid phosphatase [Frankliniella occidentalis]
NODE_101550_length_624_cov_1.343013_g49505_i0.p1	KAE8746965.1	hypothetical protein FOCC_FOCC006385 [Frankliniella occidentalis]
NODE_101567_length_623_cov_54.420000_g8195_i13.p1	KAI3446070.1	hypothetical protein Pfo_002735 [Paulownia fortunei]
NODE_101551_length_624_cov_1.197822_g49506_i0.p1	KAG9972350.1	hypothetical protein KCU78_g23382, partial [Aureobasidium melanogenum]
NODE_101568_length_623_cov_39.236364_g42835_i1.p1	XP_011082550.1	outer envelope membrane protein 7 [Sesamum indicum]
NODE_101573_length_623_cov_13.343636_g49521_i0.p1	KAI6805963.1	ADP,ATP carrier, partial [Hortaea werneckii]
NODE_101569_length_623_cov_35.698182_g49518_i0.p1	XP_011098749.1	protein CHLORORESPIRATORY REDUCTION 7, chloroplastic [Sesamum indicum]
NODE_101578_length_623_cov_5.669091_g49526_i0.p1	KAI3460543.1	hypothetical protein Pfo_017206 [Paulownia fortunei]
NODE_101402_length_625_cov_76.063406_g309_i8.p1	KAG6792453.1	hypothetical protein POTOM_001603 [Populus tomentosa]
NODE_10157_length_3033_cov_63.154054_g4272_i0.p1	KAI3456198.1	hypothetical protein Pfo_012861 [Paulownia fortunei]
NODE_101579_length_623_cov_5.425455_g49527_i0.p1	KIM31692.1	hypothetical protein M408DRAFT_64218 [Serendipita vermifera MAFF 305830]
NODE_101589_length_623_cov_3.818182_g49535_i0.p1	KAG8372391.1	hypothetical protein BUALT_Bualt12G0061400 [Buddleja alternifolia]
NODE_10158_length_3033_cov_58.838851_g4273_i0.p1	KAI3459536.1	hypothetical protein Pfo_016199 [Paulownia fortunei]
NODE_101591_length_623_cov_3.729091_g49537_i0.p1	XP_022849090.1	glycine-rich RNA-binding protein 4, mitochondrial [Olea europaea var. sylvestris]
NODE_101584_length_623_cov_4.041818_g22555_i1.p1	KAI3466582.1	hypothetical protein Pfo_023245 [Paulownia fortunei]
NODE_101592_length_623_cov_3.660000_g49538_i0.p2	XP_027098935.1	protein SENESCENCE-ASSOCIATED GENE 21, mitochondrial-like [Coffea arabica]
NODE_101594_length_623_cov_3.363636_g49540_i0.p1	XP_053207927.1	glucosylceramide transporter ABCA12-like [Panonychus citri]
NODE_101596_length_623_cov_3.289091_g49542_i0.p1	XP_052125706.1	telomere-associated protein RIF1 isoform X2 [Frankliniella occidentalis]
NODE_101599_length_623_cov_2.969091_g49545_i0.p1	XP_026282044.1	ATP-binding cassette sub-family D member 3 [Frankliniella occidentalis]
NODE_101575_length_623_cov_10.776364_g49523_i0.p1	CAG8633764.1	7122_t:CDS:1 [Entrophospora candida]
NODE_1015_length_5506_cov_143.193263_g378_i3.p5	GLL27195.1	uncharacterized protein LOC109157754 [Ipomoea trifida]
NODE_1015_length_5506_cov_143.193263_g378_i3.p1	XP_011098845.1	ankyrin-3 isoform X1 [Sesamum indicum]
NODE_101601_length_623_cov_2.845455_g49547_i0.p1	XP_026286069.1	low-density lipoprotein receptor-related protein 3 [Frankliniella occidentalis]
NODE_101615_length_623_cov_2.290909_g49561_i0.p1	RVW41382.1	Retrovirus-related Pol polyprotein from transposon TNT 1-94 [Vitis vinifera]
NODE_101625_length_623_cov_1.710909_g49571_i0.p1	XP_052133119.1	protein bric-a-brac 2, partial [Frankliniella occidentalis]
NODE_101626_length_623_cov_1.667273_g49572_i0.p1	XP_052121523.1	tumor susceptibility gene 101 protein isoform X4 [Frankliniella occidentalis]
NODE_101627_length_623_cov_1.630909_g49573_i0.p1	KAH7323387.1	hypothetical protein B0J17DRAFT_696988 [Rhizoctonia solani]
NODE_10162_length_3033_cov_22.381419_g1987_i1.p1	GFP93937.1	hypothetical protein PHJA_001538000 [Phtheirospermum japonicum]
NODE_101630_length_623_cov_1.512727_g49576_i0.p1	KAE8747045.1	hypothetical protein FOCC_FOCC006300 [Frankliniella occidentalis]
NODE_101631_length_623_cov_1.418182_g49577_i0.p1	XP_026283125.1	uncharacterized protein LOC113209688 [Frankliniella occidentalis]
NODE_101632_length_623_cov_1.278182_g49578_i0.p1	KIM19933.1	hypothetical protein M408DRAFT_82810, partial [Serendipita vermifera MAFF 305830]
NODE_101633_length_623_cov_1.236364_g49579_i0.p1	RIA92482.1	methylenetetrahydrofolate reductase-domain-containing protein [Glomus cerebriforme]
NODE_101634_length_623_cov_1.110909_g49580_i0.p1	CAG8439291.1	9972_t:CDS:2 [Entrophospora candida]
NODE_101645_length_622_cov_107.664845_g49588_i0.p1	KAF3337692.1	ubiquitin-fold modifier 1-like protein [Carex littledalei]
NODE_10164_length_3033_cov_19.551014_g4276_i0.p1	KAI3470673.1	hypothetical protein Pfo_027336 [Paulownia fortunei]
NODE_101650_length_622_cov_82.444444_g49592_i0.p1	KIM29176.1	hypothetical protein M408DRAFT_328875 [Serendipita vermifera MAFF 305830]
NODE_101662_length_622_cov_24.307832_g49601_i0.p2	KAK4482042.1	hypothetical protein RD792_012965 [Penstemon davidsonii]
NODE_101673_length_622_cov_6.914390_g49611_i0.p1	XP_052121328.1	proteoglycan Cow [Frankliniella occidentalis]
NODE_101676_length_622_cov_4.668488_g49614_i0.p1	KAK2978007.1	hypothetical protein RJ640_026441 [Escallonia rubra]
NODE_101679_length_622_cov_4.020036_g49617_i0.p1	XP_023741695.1	uncharacterized protein LOC111889775 [Lactuca sativa]
NODE_10167_length_3032_cov_355.325786_g1815_i3.p1	XP_011070270.1	lon protease homolog 2, peroxisomal [Sesamum indicum]
NODE_101685_length_622_cov_3.542805_g49623_i0.p1	Q8NIN9.1	RecName: Full=Hydrophobin-1; AltName: Allergen=Cla h ?; Flags: Precursor
NODE_101686_length_622_cov_3.398907_g49624_i0.p1	XP_052120461.1	dystonin isoform X27 [Frankliniella occidentalis]
NODE_101689_length_622_cov_3.315118_g49627_i0.p2	KAK3930136.1	hypothetical protein KUF71_004870, partial [Frankliniella fusca]
NODE_101690_length_622_cov_3.138434_g49628_i0.p1	XP_026282160.1	CTP synthase 1 isoform X3 [Frankliniella occidentalis]
NODE_101694_length_622_cov_2.794171_g49632_i0.p1	KAJ2904296.1	hypothetical protein MKZ38_008355 [Zalerion maritima]
NODE_10169_length_3032_cov_136.532274_g1147_i4.p1	KAK4486713.1	hypothetical protein RD792_006773 [Penstemon davidsonii]
NODE_1016_length_5505_cov_11.688144_g17_i6.p1	CAJ2646627.1	unnamed protein product [Trifolium pratense]
NODE_1016_length_5505_cov_11.688144_g17_i6.p2	XP_043812190.1	uncharacterized protein LOC110608268 isoform X1 [Manihot esculenta]
NODE_101701_length_622_cov_2.540984_g49639_i0.p1	XP_033443685.1	vacuolar serine protease [Didymella exigua CBS 183.55]
NODE_101702_length_622_cov_2.510018_g49640_i0.p1	RIA90360.1	hypothetical protein C1645_823495 [Glomus cerebriforme]
NODE_101706_length_622_cov_2.420765_g49644_i0.p1	RIA84807.1	hypothetical protein C1645_783323 [Glomus cerebriforme]
NODE_101707_length_622_cov_2.402550_g49645_i0.p1	XP_015794582.1	coiled-coil-helix-coiled-coil-helix domain-containing protein 2 [Tetranychus urticae]
NODE_10170_length_3032_cov_100.432241_g4279_i0.p1	KAI3470459.1	hypothetical protein Pfo_027122 [Paulownia fortunei]
NODE_10170_length_3032_cov_100.432241_g4279_i0.p4	KAG8369719.1	hypothetical protein BUALT_Bualt14G0043100 [Buddleja alternifolia]
NODE_101714_length_622_cov_2.331512_g49652_i0.p1	KAE8738783.1	hypothetical protein FOCC_FOCC015724 [Frankliniella occidentalis]
NODE_101715_length_622_cov_2.316940_g49653_i0.p1	KAE8741236.1	Dp110-like, partial [Frankliniella occidentalis]
NODE_101717_length_622_cov_2.116576_g49655_i0.p1	KAK4410965.1	BTB/POZ domain-containing protein [Sesamum angolense]
NODE_101722_length_622_cov_1.701275_g49660_i0.p1	XP_026288619.1	neuropathy target esterase sws isoform X2 [Frankliniella occidentalis]
NODE_101721_length_622_cov_1.768670_g49659_i0.p1	CAJ0847706.1	9909_t:CDS:2, partial [Entrophospora sp. SA101]
NODE_101723_length_622_cov_1.672131_g49661_i0.p1	XP_052125446.1	RNA polymerase-associated protein CTR9 homolog [Frankliniella occidentalis]
NODE_101725_length_622_cov_1.617486_g49663_i0.p1	RGB42844.1	hypothetical protein C1646_738251 [Rhizophagus diaphanus]
NODE_101726_length_622_cov_1.540984_g49664_i0.p2	KAJ1520618.1	hypothetical protein ONE63_003727 [Megalurothrips usitatus]
NODE_101728_length_622_cov_1.448087_g49666_i0.p1	KAJ2905623.1	carbon catabolite repression protein [Zalerion maritima]
NODE_101727_length_622_cov_1.499089_g49665_i0.p1	EXX78420.1	ribosomal 60S subunit protein L1A [Rhizophagus irregularis DAOM 197198w]
NODE_101730_length_622_cov_1.213115_g49668_i0.p1	XP_058776840.1	uncharacterized protein LOC131651189 [Vicia villosa]
NODE_101732_length_622_cov_0.948998_g49670_i0.p1	KAE8749927.1	hypothetical protein FOCC_FOCC003397, partial [Frankliniella occidentalis]
NODE_101738_length_621_cov_519.567518_g37454_i1.p1	KAK4431429.1	Heavy metal-associated isoprenylated plant protein 39 [Sesamum alatum]
NODE_101745_length_621_cov_112.698905_g49679_i0.p1	KAI3457506.1	hypothetical protein Pfo_014169 [Paulownia fortunei]
NODE_101748_length_621_cov_102.961679_g49681_i0.p2	XP_043715720.1	uncharacterized protein LOC122664096 isoform X2 [Telopea speciosissima]
NODE_10174_length_3032_cov_25.484285_g4281_i0.p1	CAH9114878.1	unnamed protein product [Cuscuta europaea]
NODE_101750_length_621_cov_82.147810_g49683_i0.p1	PIN05764.1	Non-specific serine/threonine protein kinase [Handroanthus impetiginosus]
NODE_101756_length_621_cov_40.250000_g49686_i0.p1	XP_051131429.1	derlin-1 [Andrographis paniculata]
NODE_10175_length_3032_cov_12.006759_g4282_i0.p2	KAI3463447.1	hypothetical protein Pfo_020110 [Paulownia fortunei]
NODE_10175_length_3032_cov_12.006759_g4282_i0.p1	KAI5660435.1	hypothetical protein M9H77_29228 [Catharanthus roseus]
NODE_101762_length_621_cov_9.978102_g49692_i0.p1	KAI3470236.1	hypothetical protein Pfo_026899 [Paulownia fortunei]
NODE_10176_length_3032_cov_6.595809_g4283_i0.p1	KAI3474469.1	hypothetical protein Pfo_029330 [Paulownia fortunei]
NODE_10176_length_3032_cov_6.595809_g4283_i0.p2	KAK4396273.1	hypothetical protein Sango_1463900 [Sesamum angolense]
NODE_101772_length_621_cov_4.731752_g49701_i0.p1	XP_026273463.1	ubiquitin carboxyl-terminal hydrolase 10 isoform X3 [Frankliniella occidentalis]
NODE_101776_length_621_cov_3.729927_g49705_i0.p1	GBB93490.1	hypothetical protein RclHR1_02180032 [Rhizophagus clarus]
NODE_101778_length_621_cov_3.441606_g49707_i0.p1	XP_052123449.1	patj homolog [Frankliniella occidentalis]
NODE_101786_length_621_cov_2.830292_g49715_i0.p1	XP_022872322.1	phospholipase A(1) DAD1, chloroplastic-like [Olea europaea var. sylvestris]
NODE_10178_length_3031_cov_117.061866_g575_i4.p1	KAH6780480.1	Peptidase M20/M25/M40 family protein [Perilla frutescens var. hirtella]
NODE_101789_length_621_cov_2.795620_g49718_i0.p1	XP_012844418.1	PREDICTED: putative late blight resistance protein homolog R1A-3 [Erythranthe guttata]
NODE_101790_length_621_cov_2.748175_g49719_i0.p1	CAB4425500.1	unnamed protein product [Rhizophagus irregularis]
NODE_101793_length_621_cov_2.576642_g49722_i0.p1	GKV05043.1	hypothetical protein SLEP1_g17092 [Rubroshorea leprosula]
NODE_101797_length_621_cov_2.421533_g49726_i0.p1	KAI6171089.1	hypothetical protein M3Y97_01086000 [Aphelenchoides bicaudatus]
NODE_101798_length_621_cov_2.346715_g49727_i0.p1	XP_026281571.1	transportin-3 [Frankliniella occidentalis]
NODE_10179_length_3031_cov_104.957404_g4284_i0.p2	PIA46930.1	hypothetical protein AQUCO_01500453v1 [Aquilegia coerulea]
NODE_1017_length_5504_cov_70.310992_g474_i0.p2	KAF3947657.1	hypothetical protein CMV_026237 [Castanea mollissima]
NODE_101801_length_621_cov_2.197080_g49730_i0.p1	KAB5594343.1	Tim17/Tim22/Tim23/Pmp24 family protein [Ceratobasidium theobromae]
NODE_10180_length_3031_cov_84.986139_g4285_i0.p1	CAA0823081.1	Hsp90 co-chaperone CDC37 [Striga hermonthica]
NODE_101812_length_621_cov_1.768248_g49741_i0.p1	XP_026285997.1	E3 SUMO-protein ligase ZBED1 [Frankliniella occidentalis]
NODE_101815_length_621_cov_1.578467_g49744_i0.p1	XP_034243558.1	POU domain, class 6, transcription factor 2-like isoform X1 [Thrips palmi]
NODE_10181_length_3031_cov_84.788709_g4286_i0.p1	XP_011075691.1	serine/threonine-protein kinase STE20 [Sesamum indicum]
NODE_101834_length_620_cov_47.555759_g49761_i0.p1	PIN08266.1	Copper transporter [Handroanthus impetiginosus]
NODE_101842_length_620_cov_10.974406_g49768_i0.p1	KAG8952305.1	Multifunctional pyrimidine synthesis protein CAD [Tulasnella sp. 424]
NODE_101846_length_620_cov_8.989031_g49772_i0.p1	KAK4485116.1	hypothetical protein RD792_007726 [Penstemon davidsonii]
NODE_101850_length_620_cov_7.036563_g49776_i0.p1	KAI3455561.1	hypothetical protein Pfo_012224 [Paulownia fortunei]
NODE_101862_length_620_cov_3.495430_g49786_i0.p1	XP_026291559.1	signal recognition particle 19 kDa protein [Frankliniella occidentalis]
NODE_101865_length_620_cov_3.466179_g49789_i0.p1	CAG8486675.1	13837_t:CDS:2 [Entrophospora candida]
NODE_10186_length_3031_cov_12.262677_g561_i3.p1	KAK1403251.1	Pentatricopeptide repeat-containing protein [Heracleum sosnowskyi]
NODE_101877_length_620_cov_2.879342_g49801_i0.p1	KAF3049200.1	hypothetical protein E8E11_001694 [Didymella keratinophila]
NODE_10187_length_3030_cov_1398.679405_g2361_i3.p1	XP_020550839.1	protein plastid transcriptionally active 16, chloroplastic [Sesamum indicum]
NODE_101881_length_620_cov_2.519196_g49805_i0.p1	KAK4487389.1	hypothetical protein RD792_005989 [Penstemon davidsonii]
NODE_101885_length_620_cov_2.414991_g49809_i0.p1	GBB99704.1	hypothetical protein RclHR1_00360053 [Rhizophagus clarus]
NODE_101889_length_620_cov_2.257770_g49813_i0.p1	KIM30026.1	hypothetical protein M408DRAFT_328446 [Serendipita vermifera MAFF 305830]
NODE_10188_length_3030_cov_357.851539_g2858_i1.p2	KAK4415648.1	Mitochondrial carrier protein CoAc2 [Sesamum alatum]
NODE_101892_length_620_cov_2.098720_g49816_i0.p1	CAG8477681.1	13270_t:CDS:2 [Entrophospora candida]
NODE_101900_length_620_cov_1.811700_g49824_i0.p1	GET01401.1	zinc/cadmium resistance protein [Rhizophagus clarus]
NODE_101899_length_620_cov_1.855576_g49823_i0.p1	EGU88176.1	hypothetical protein FOXB_01314 [Fusarium oxysporum f. sp. conglutinans Fo5176]
NODE_101901_length_620_cov_1.784278_g49825_i0.p1	KAE8750049.1	hypothetical protein FOCC_FOCC003173 [Frankliniella occidentalis]
NODE_101897_length_620_cov_1.868373_g49821_i0.p1	KAG0610038.1	hypothetical protein M758_7G033900 [Ceratodon purpureus]
NODE_101905_length_620_cov_1.647166_g49829_i0.p1	KIM24694.1	hypothetical protein M408DRAFT_26811 [Serendipita vermifera MAFF 305830]
NODE_101909_length_620_cov_1.279707_g49833_i0.p1	KAH6682285.1	40S ribosomal protein S15 [Plectosphaerella plurivora]
NODE_10190_length_3030_cov_194.157930_g1968_i3.p1	KAI3473381.1	hypothetical protein Pfo_030671 [Paulownia fortunei]
NODE_10191_length_3030_cov_169.030436_g3966_i2.p1	KAI3471143.1	hypothetical protein Pfo_027806 [Paulownia fortunei]
NODE_101926_length_619_cov_20.521978_g49847_i0.p2	KAH6795407.1	hypothetical protein C2S51_036393 [Perilla frutescens var. frutescens]
NODE_101927_length_619_cov_11.287546_g49848_i0.p1	XP_025175117.1	uncharacterized protein OCT59_017243 [Rhizophagus irregularis]
NODE_101936_length_619_cov_6.670330_g49856_i0.p1	KAI3446570.1	hypothetical protein Pfo_003235 [Paulownia fortunei]
NODE_10193_length_3030_cov_133.921880_g501_i4.p1	KAK4481873.1	hypothetical protein RD792_012784 [Penstemon davidsonii]
NODE_101932_length_619_cov_7.437729_g49852_i0.p1	RHZ72449.1	hypothetical protein Glove_242g118 [Diversispora epigaea]
NODE_101955_length_619_cov_3.071429_g49874_i0.p1	CAG8472405.1	11828_t:CDS:2 [Diversispora eburnea]
NODE_101959_length_619_cov_2.712454_g49878_i0.p1	CAG7854506.1	SubName: Full=Uncharacterized protein {ECO:0000313|EMBL:CCA67594.1} [Serendipita indica DSM 11827]
NODE_10195_length_3030_cov_98.975989_g4288_i0.p1	XP_011072663.1	uncharacterized protein LOC105157864 isoform X2 [Sesamum indicum]
NODE_101961_length_619_cov_2.631868_g49880_i0.p2	KAE8747340.1	hypothetical protein FOCC_FOCC005982, partial [Frankliniella occidentalis]
NODE_101964_length_619_cov_2.426740_g49883_i0.p1	XP_026284725.1	charged multivesicular body protein 3 [Frankliniella occidentalis]
NODE_101965_length_619_cov_2.391941_g49884_i0.p1	XP_052133516.1	uncharacterized protein LOC113207344 [Frankliniella occidentalis]
NODE_101967_length_619_cov_2.195971_g49886_i0.p1	RIA88353.1	putative UV excision repair protein [Glomus cerebriforme]
NODE_101968_length_619_cov_2.183150_g49887_i0.p2	CAE6531822.1	unnamed protein product [Rhizoctonia solani]
NODE_101971_length_619_cov_2.124542_g49890_i0.p1	KAJ2899219.1	uncharacterized protein MKZ38_003362 [Zalerion maritima]
NODE_101976_length_619_cov_1.974359_g49895_i0.p1	XP_026275130.2	signal-induced proliferation-associated 1-like protein 3 isoform X6 [Frankliniella occidentalis]
NODE_101980_length_619_cov_1.826007_g49899_i0.p1	CAF1579466.1	unnamed protein product, partial [Didymodactylos carnosus]
NODE_101972_length_619_cov_2.069597_g49891_i0.p1	PON33776.1	hypothetical protein PanWU01x14_349860 [Parasponia andersonii]
NODE_101981_length_619_cov_1.686813_g49900_i0.p1	RHZ75830.1	hypothetical protein Glove_209g98 [Diversispora epigaea]
NODE_101984_length_619_cov_1.565934_g49903_i0.p1	EMD37332.1	hypothetical protein CERSUDRAFT_49715 [Gelatoporia subvermispora B]
NODE_101985_length_619_cov_1.545788_g49904_i0.p1	KIM33143.1	hypothetical protein M408DRAFT_309237 [Serendipita vermifera MAFF 305830]
NODE_101986_length_619_cov_1.529304_g49905_i0.p1	CAB4423501.1	unnamed protein product [Rhizophagus irregularis]
NODE_101987_length_619_cov_1.470696_g49906_i0.p1	CDW89314.1	60s ribosomal protein l8 [Stylonychia lemnae]
NODE_10198_length_3030_cov_89.353061_g4289_i0.p1	KAI3468058.1	hypothetical protein Pfo_024721 [Paulownia fortunei]
NODE_101983_length_619_cov_1.681319_g49902_i0.p1	KIM33132.1	hypothetical protein M408DRAFT_149333 [Serendipita vermifera MAFF 305830]
NODE_101990_length_619_cov_1.263736_g49909_i0.p1	PVF99165.1	PMT-domain-containing protein [Serendipita vermifera]
NODE_101991_length_619_cov_1.227106_g49910_i0.p1	CAG8559949.1	7486_t:CDS:1 [Diversispora eburnea]
NODE_101_length_8553_cov_48.460024_g14_i2.p1	KAH6766627.1	Inositol 1 [Perilla frutescens var. hirtella]
NODE_102013_length_618_cov_24.513761_g16476_i2.p1	KAI3473438.1	hypothetical protein Pfo_031514 [Paulownia fortunei]
NODE_102028_length_618_cov_4.524771_g49942_i0.p1	KAI3449554.1	hypothetical protein Pfo_006219 [Paulownia fortunei]
NODE_102030_length_618_cov_4.326606_g49944_i0.p1	RIA98106.1	cytochrome b5-like heme/steroid binding domain-containing protein [Glomus cerebriforme]
NODE_102034_length_618_cov_3.792661_g49948_i0.p1	CAD7262784.1	unnamed protein product, partial [Timema shepardi]
NODE_101993_length_618_cov_16677.067890_g49912_i0.p1	EPS68852.1	hypothetical protein M569_05912, partial [Genlisea aurea]
NODE_102037_length_618_cov_3.420183_g49951_i0.p1	XP_011078094.1	protein PLANT CADMIUM RESISTANCE 2 [Sesamum indicum]
NODE_102039_length_618_cov_3.275229_g49953_i0.p1	RIA91476.1	ribosomal protein S17-domain-containing protein [Glomus cerebriforme]
NODE_102043_length_618_cov_3.047706_g49957_i0.p1	KAI6756261.1	hypothetical protein HG530_011997 [Fusarium avenaceum]
NODE_102045_length_618_cov_2.939450_g49959_i0.p1	KIM34032.1	hypothetical protein M408DRAFT_325564 [Serendipita vermifera MAFF 305830]
NODE_10204_length_3030_cov_28.817044_g4292_i0.p1	XP_057775027.1	uncharacterized protein LOC130994008 [Salvia miltiorrhiza]
NODE_102057_length_618_cov_2.308257_g49971_i0.p1	KAK2405812.1	hypothetical protein QL285_041620 [Trifolium repens]
NODE_10205_length_3030_cov_15.674670_g4293_i0.p1	XP_011074107.1	type IV inositol polyphosphate 5-phosphatase 3 [Sesamum indicum]
NODE_102062_length_618_cov_1.987156_g49976_i0.p1	XP_026292152.1	laminin subunit alpha [Frankliniella occidentalis]
NODE_102066_length_618_cov_1.678899_g49980_i0.p1	KAK4433617.1	Wall-associated receptor kinase [Sesamum alatum]
NODE_102038_length_618_cov_3.400000_g49952_i0.p1	KAA0063787.1	pol protein [Cucumis melo var. makuwa]
NODE_10206_length_3029_cov_277.611976_g4294_i0.p1	KAK4413886.1	Nuclear pore complex protein A [Sesamum alatum]
NODE_102069_length_618_cov_1.456881_g49983_i0.p1	XP_026276873.1	mothers against decapentaplegic homolog 4 isoform X3 [Frankliniella occidentalis]
NODE_102073_length_618_cov_1.258716_g49987_i0.p1	XP_053208137.1	uncharacterized protein LOC128392181 [Panonychus citri]
NODE_102074_length_618_cov_1.222018_g49988_i0.p1	KAK4416317.1	Peroxidase 51 [Sesamum alatum]
NODE_102075_length_618_cov_0.845872_g49989_i0.p1	XP_033450172.1	manganese and iron superoxide dismutase [Didymella exigua CBS 183.55]
NODE_102079_length_617_cov_135.797794_g49992_i0.p1	KAH6822916.1	hypothetical protein C2S53_020051 [Perilla frutescens var. hirtella]
NODE_102080_length_617_cov_113.972426_g21641_i7.p1	KAK4490653.1	hypothetical protein RD792_001344 [Penstemon davidsonii]
NODE_102087_length_617_cov_31.564338_g49996_i0.p1	KAI3458195.1	hypothetical protein Pfo_014858 [Paulownia fortunei]
NODE_10207_length_3029_cov_171.865020_g499_i8.p1	KAG8363875.1	hypothetical protein BUALT_Bualt19G0068000 [Buddleja alternifolia]
NODE_10208_length_3029_cov_150.531123_g4295_i0.p1	PIN19166.1	hypothetical protein CDL12_08165 [Handroanthus impetiginosus]
NODE_102092_length_617_cov_17.022059_g50000_i0.p1	XP_042055224.1	monothiol glutaredoxin-S4-like [Salvia splendens]
NODE_10209_length_3029_cov_98.049729_g4296_i0.p1	KAI3469684.1	hypothetical protein Pfo_026347 [Paulownia fortunei]
NODE_102104_length_617_cov_5.678309_g50012_i0.p1	KIM21521.1	hypothetical protein M408DRAFT_102891 [Serendipita vermifera MAFF 305830]
NODE_102105_length_617_cov_5.238971_g50013_i0.p1	KAH6800941.1	hypothetical protein C2S52_001405 [Perilla frutescens var. hirtella]
NODE_102111_length_617_cov_3.330882_g50019_i0.p1	PNX62446.1	cysteine-rich receptor-like protein kinase, partial [Trifolium pratense]
NODE_102112_length_617_cov_3.238971_g50020_i0.p1	XP_056547335.1	uncharacterized protein N7482_001604 [Penicillium canariense]
NODE_102114_length_617_cov_2.895221_g50022_i0.p1	CAB4474654.1	unnamed protein product [Rhizophagus irregularis]
NODE_102117_length_617_cov_2.794118_g50025_i0.p1	GBC07260.1	hypothetical protein RclHR1_07340006 [Rhizophagus clarus]
NODE_102118_length_617_cov_2.748162_g50026_i0.p1	XP_026281605.1	vacuolar protein sorting-associated protein 35 isoform X2 [Frankliniella occidentalis]
NODE_102120_length_617_cov_2.648897_g50028_i0.p1	XP_019263483.1	PREDICTED: uncharacterized protein LOC109241218 [Nicotiana attenuata]
NODE_102121_length_617_cov_2.617647_g50029_i0.p1	KAE8749508.1	hypothetical protein FOCC_FOCC003774 [Frankliniella occidentalis]
NODE_102124_length_617_cov_2.454044_g50032_i0.p1	KIM31548.1	hypothetical protein M408DRAFT_261421 [Serendipita vermifera MAFF 305830]
NODE_102119_length_617_cov_2.731618_g50027_i0.p1	GES75774.1	ATP-binding cassette sub-family D member 4 isoform X3 [Rhizophagus clarus]
NODE_102126_length_617_cov_2.395221_g50034_i0.p1	KAI3464426.1	hypothetical protein Pfo_021089 [Paulownia fortunei]
NODE_102129_length_617_cov_2.079044_g50037_i0.p1	KZV25673.1	hypothetical protein F511_04734 [Dorcoceras hygrometricum]
NODE_102134_length_617_cov_1.382353_g50042_i0.p1	UZO16750.1	hypothetical protein OCT59_008128 [Rhizophagus irregularis]
NODE_102135_length_617_cov_1.314338_g50043_i0.p1	XP_026276070.1	anaphase-promoting complex subunit 1 [Frankliniella occidentalis]
NODE_10213_length_3029_cov_3.596752_g4298_i0.p1	XP_026281490.1	zinc finger protein 335 isoform X1 [Frankliniella occidentalis]
NODE_102142_length_616_cov_302.156538_g16203_i3.p1	KAI3461933.1	hypothetical protein Pfo_018596 [Paulownia fortunei]
NODE_102157_length_616_cov_10.996317_g50059_i0.p1	XP_026280767.1	NHP2-like protein 1 homolog [Frankliniella occidentalis]
NODE_10215_length_3028_cov_376.077834_g856_i11.p1	XP_022853140.1	putative F-box protein At3g23950 [Olea europaea var. sylvestris]
NODE_102163_length_616_cov_6.489871_g50065_i0.p1	KAH8939809.1	hypothetical protein BDL97_15G056000 [Sphagnum fallax]
NODE_10216_length_3028_cov_281.225042_g1572_i3.p1	PIN10081.1	Sugar (pentulose and hexulose) kinase [Handroanthus impetiginosus]
NODE_102170_length_616_cov_4.764273_g50071_i0.p1	GKV25404.1	hypothetical protein SLEP1_g34851 [Rubroshorea leprosula]
NODE_102166_length_616_cov_5.139963_g50068_i0.p1	KAK4392743.1	Zinc finger BED domain-containing protein DAYSLEEPER [Sesamum angolense]
NODE_102174_length_616_cov_4.103131_g50074_i0.p1	CAG8463342.1	11351_t:CDS:2 [Entrophospora candida]
NODE_102177_length_616_cov_3.832413_g50077_i0.p1	KAG0559914.1	hypothetical protein KC19_10G138800 [Ceratodon purpureus]
NODE_102180_length_616_cov_3.580110_g50080_i0.p1	KAE8718470.1	Detected protein of unknown function [Hibiscus syriacus]
NODE_102188_length_616_cov_2.867403_g50088_i0.p1	KIM26982.1	hypothetical protein M408DRAFT_330342 [Serendipita vermifera MAFF 305830]
NODE_102184_length_616_cov_3.047882_g50084_i0.p1	KAG0570853.1	hypothetical protein KC19_6G192400 [Ceratodon purpureus]
NODE_102190_length_616_cov_2.839779_g50090_i0.p1	XP_052129778.1	plasma membrane calcium-transporting ATPase 2 isoform X3 [Frankliniella occidentalis]
NODE_102196_length_616_cov_2.710866_g50096_i0.p1	XP_026286814.1	yemanuclein isoform X5 [Frankliniella occidentalis]
NODE_10218_length_3028_cov_88.972927_g4300_i0.p1	KAG8369611.1	hypothetical protein BUALT_Bualt14G0031700 [Buddleja alternifolia]
NODE_10219_length_3028_cov_87.791540_g3924_i1.p1	KAI3443563.1	hypothetical protein Pfo_000228 [Paulownia fortunei]
NODE_102202_length_616_cov_2.554328_g50102_i0.p1	KIM33095.1	hypothetical protein M408DRAFT_191826 [Serendipita vermifera MAFF 305830]
NODE_102204_length_616_cov_2.495396_g50104_i0.p1	XP_026277940.1	AF4/FMR2 family member 1 [Frankliniella occidentalis]
NODE_102205_length_616_cov_2.392265_g50105_i0.p1	XP_052127194.1	sortilin-related receptor isoform X2 [Frankliniella occidentalis]
NODE_10220_length_3028_cov_74.091709_g4301_i0.p1	KAI3469928.1	hypothetical protein Pfo_026591 [Paulownia fortunei]
NODE_102214_length_616_cov_2.040516_g50114_i0.p1	XP_052125011.1	uncharacterized protein LOC113207300, partial [Frankliniella occidentalis]
NODE_102217_length_616_cov_1.915285_g50117_i0.p1	RIA97714.1	hypothetical protein C1645_751818 [Glomus cerebriforme]
NODE_102218_length_616_cov_1.902394_g50118_i0.p1	KIM21626.1	hypothetical protein M408DRAFT_18349 [Serendipita vermifera MAFF 305830]
NODE_102221_length_616_cov_1.837937_g50121_i0.p1	KIM33816.1	glycoside hydrolase family 3 protein [Serendipita vermifera MAFF 305830]
NODE_102220_length_616_cov_1.841621_g50120_i0.p1	KAI5365828.1	putative ribosomal protein S15 [Septoria linicola]
NODE_102222_length_616_cov_1.810313_g50122_i0.p1	XP_015782425.1	protein tweety isoform X4 [Tetranychus urticae]
NODE_102224_length_616_cov_1.511971_g50124_i0.p1	XP_052131623.1	uncharacterized protein LOC127751699 [Frankliniella occidentalis]
NODE_102226_length_615_cov_3322.896679_g50126_i0.p1	KAK4426129.1	Oleosin [Sesamum alatum]
NODE_102229_length_615_cov_245.913284_g50129_i0.p1	CAA2981909.1	40S ribosomal S28-2 [Olea europaea subsp. europaea]
NODE_10222_length_3028_cov_8.831472_g4303_i0.p1	KAI3470299.1	hypothetical protein Pfo_026962 [Paulownia fortunei]
NODE_10223_length_3028_cov_3.782403_g4304_i0.p1	XP_011091324.1	probable disease resistance protein At1g58602 [Sesamum indicum]
NODE_102240_length_615_cov_26.167897_g50137_i0.p1	CAH1764774.1	13735_t:CDS:1 [Entrophospora sp. SA101]
NODE_102241_length_615_cov_23.551661_g50138_i0.p1	KAF8407387.1	hypothetical protein HHK36_006518 [Tetracentron sinense]
NODE_102246_length_615_cov_14.754613_g50142_i0.p1	CAG8633764.1	7122_t:CDS:1 [Entrophospora candida]
NODE_102248_length_615_cov_9.924354_g50144_i0.p1	XP_012450537.1	transcription elongation factor 1 homolog [Gossypium raimondii]
NODE_10224_length_3027_cov_2211.162492_g4305_i0.p3	GMC59523.1	hypothetical protein GW17_00050212 [Ipomoea batatas]
NODE_102256_length_615_cov_4.874539_g50152_i0.p1	KAI3454629.1	hypothetical protein Pfo_011292 [Paulownia fortunei]
NODE_102260_length_615_cov_3.667897_g50156_i0.p1	KAG0624214.1	hypothetical protein M758_3G231800 [Ceratodon purpureus]
NODE_102262_length_615_cov_3.383764_g50158_i0.p1	GBC07499.1	hypothetical protein RclHR1_00750033 [Rhizophagus clarus]
NODE_102264_length_615_cov_3.308118_g50160_i0.p2	KAG5456138.1	MAG: hypothetical protein BJ554DRAFT_4205 [Olpidium bornovanus]
NODE_10226_length_3027_cov_339.396750_g4306_i0.p2	WP_300955298.1	Hsp70 family protein, partial [Nocardioides oceani]
NODE_102271_length_615_cov_2.730627_g50167_i0.p1	RIA89186.1	enolase [Glomus cerebriforme]
NODE_102267_length_615_cov_3.060886_g50163_i0.p1	CAG8592605.1	3133_t:CDS:1 [Funneliformis caledonium]
NODE_102272_length_615_cov_2.666052_g50168_i0.p1	KIM24296.1	hypothetical protein M408DRAFT_234221 [Serendipita vermifera MAFF 305830]
NODE_102273_length_615_cov_2.540590_g50169_i0.p1	RHZ46851.1	hypothetical protein Glove_606g152 [Diversispora epigaea]
NODE_102274_length_615_cov_2.525830_g50170_i0.p1	KIM32817.1	hypothetical protein M408DRAFT_326545 [Serendipita vermifera MAFF 305830]
NODE_102279_length_615_cov_2.202952_g50175_i0.p1	KAE8748136.1	hypothetical protein FOCC_FOCC005139 [Frankliniella occidentalis]
NODE_102280_length_615_cov_2.149446_g50176_i0.p1	KAI3491160.1	hypothetical protein L1887_44558 [Cichorium endivia]
NODE_102282_length_615_cov_2.130996_g50178_i0.p1	XP_026278017.1	mediator of RNA polymerase II transcription subunit 23 [Frankliniella occidentalis]
NODE_102283_length_615_cov_2.129151_g50179_i0.p1	XP_001016969.1	hypothetical protein TTHERM_00758860 [Tetrahymena thermophila SB210]
NODE_102286_length_615_cov_2.035055_g50182_i0.p3	XP_026271601.1	zinc metalloproteinase nas-13-like isoform X1 [Frankliniella occidentalis]
NODE_102287_length_615_cov_1.983395_g50183_i0.p1	XP_026272454.1	rab11 family-interacting protein 1 [Frankliniella occidentalis]
NODE_102289_length_615_cov_1.915129_g50185_i0.p1	KAE8737599.1	hypothetical protein FOCC_FOCC016936 [Frankliniella occidentalis]
NODE_102292_length_615_cov_1.845018_g50188_i0.p1	KAJ2893504.1	hypothetical protein MKZ38_008525 [Zalerion maritima]
NODE_102293_length_615_cov_1.837638_g50189_i0.p1	KAJ2893672.1	ADAM family of metalloprotease-like protein ADM-B [Zalerion maritima]
NODE_102294_length_615_cov_1.763838_g50190_i0.p1	XP_026285610.1	transcription elongation factor S-II [Frankliniella occidentalis]
NODE_102296_length_615_cov_1.654982_g50192_i0.p1	KAE8738328.1	hypothetical protein FOCC_FOCC016202 [Frankliniella occidentalis]
NODE_102298_length_615_cov_1.595941_g50194_i0.p1	XP_026283706.1	p53 and DNA damage-regulated protein 1-like [Frankliniella occidentalis]
NODE_102299_length_615_cov_1.461255_g50195_i0.p1	XP_026293290.1	glyoxylate reductase/hydroxypyruvate reductase [Frankliniella occidentalis]
NODE_10229_length_3027_cov_140.932634_g2391_i2.p2	KAI3464316.1	hypothetical protein Pfo_020979 [Paulownia fortunei]
NODE_102303_length_615_cov_1.191882_g50199_i0.p1	KAJ2976097.1	hypothetical protein NUW54_g11625 [Trametes sanguinea]
NODE_102305_length_615_cov_1.118081_g50201_i0.p1	CAB4415575.1	unnamed protein product [Rhizophagus irregularis]
NODE_1022_length_5502_cov_49.343341_g475_i0.p2	KAI3469889.1	hypothetical protein Pfo_026552 [Paulownia fortunei]
NODE_10230_length_3027_cov_77.844956_g4307_i0.p2	KAK4477854.1	hypothetical protein RD792_017117 [Penstemon davidsonii]
NODE_10231_length_3027_cov_75.654367_g4308_i0.p1	KAI3453493.1	hypothetical protein Pfo_010156 [Paulownia fortunei]
NODE_102330_length_614_cov_10.890943_g50220_i0.p1	KAK4440055.1	Abscisic acid receptor PYL12 [Sesamum alatum]
NODE_102335_length_614_cov_6.456562_g50225_i0.p1	KAI3469452.1	hypothetical protein Pfo_026115 [Paulownia fortunei]
NODE_102337_length_614_cov_4.831793_g50227_i0.p1	KIM20554.1	hypothetical protein M408DRAFT_333931 [Serendipita vermifera MAFF 305830]
NODE_10233_length_3027_cov_55.388626_g3377_i4.p2	KAK4383557.1	protein RIK [Sesamum angolense]
NODE_102340_length_614_cov_4.003697_g50230_i0.p1	XP_011094019.1	pectinesterase-like [Sesamum indicum]
NODE_102343_length_614_cov_3.731978_g50232_i0.p1	XP_052125953.1	adenylosuccinate synthetase [Frankliniella occidentalis]
NODE_102346_length_614_cov_3.491682_g50235_i0.p2	XP_052133150.1	chitinase-3-like protein 1 [Frankliniella occidentalis]
NODE_102347_length_614_cov_3.421442_g50236_i0.p1	XP_052121121.1	uncharacterized protein LOC113210457 isoform X3 [Frankliniella occidentalis]
NODE_102349_length_614_cov_3.319778_g50238_i0.p1	KAK3930254.1	Leucine-rich repeat flightless-interacting protein 2 [Frankliniella fusca]
NODE_102350_length_614_cov_3.175601_g50239_i0.p1	RIA80182.1	hypothetical protein C1645_793090 [Glomus cerebriforme]
NODE_102352_length_614_cov_3.059150_g50241_i0.p1	RIA89439.1	protein disulfide-isomerase tigA precursor [Glomus cerebriforme]
NODE_102355_length_614_cov_2.802218_g50244_i0.p1	GBB96608.1	hypothetical protein RclHR1_27980001 [Rhizophagus clarus]
NODE_102356_length_614_cov_2.794824_g50245_i0.p1	XP_026285817.2	rho GTPase-activating protein 44 isoform X2 [Frankliniella occidentalis]
NODE_10235_length_3027_cov_46.067705_g4205_i1.p1	CAA0814929.1	SH3 domain-containing protein [Striga hermonthica]
NODE_102361_length_614_cov_2.600739_g50250_i0.p1	KIM26419.1	hypothetical protein M408DRAFT_330596 [Serendipita vermifera MAFF 305830]
NODE_102362_length_614_cov_2.530499_g50251_i0.p1	XP_026273859.1	uncharacterized protein LOC113203405 isoform X4 [Frankliniella occidentalis]
NODE_102364_length_614_cov_2.404806_g50253_i0.p1	CAJ0753740.1	740_t:CDS:10 [Entrophospora sp. SA101]
NODE_102371_length_614_cov_2.264325_g50260_i0.p2	XP_052124755.1	LOW QUALITY PROTEIN: uncharacterized protein LOC113204179 [Frankliniella occidentalis]
NODE_102372_length_614_cov_2.255083_g50261_i0.p1	XP_052124376.1	phosphatidate phosphatase LPIN3 isoform X4 [Frankliniella occidentalis]
NODE_102374_length_614_cov_2.131238_g50263_i0.p1	KIM27551.1	hypothetical protein M408DRAFT_71078 [Serendipita vermifera MAFF 305830]
NODE_102375_length_614_cov_2.053604_g50264_i0.p1	XP_046000392.1	uncharacterized protein C7974DRAFT_130057 [Boeremia exigua]
NODE_102376_length_614_cov_1.996303_g50265_i0.p1	XP_026279732.1	cullin-associated NEDD8-dissociated protein 1 isoform X2 [Frankliniella occidentalis]
NODE_102354_length_614_cov_2.822551_g50243_i0.p1	XP_028089233.1	uncharacterized protein LOC114289664 [Camellia sinensis]
NODE_102384_length_614_cov_1.809612_g50273_i0.p1	KIM24337.1	hypothetical protein M408DRAFT_331849 [Serendipita vermifera MAFF 305830]
NODE_102388_length_614_cov_1.460259_g50277_i0.p1	KAI9148181.1	LOW QUALITY PROTEIN: putative alanine aminotransferase [Paramyrothecium foliicola]
NODE_10238_length_3027_cov_18.110020_g418_i7.p1	KAK4397092.1	hypothetical protein Sango_1545800 [Sesamum angolense]
NODE_102393_length_613_cov_2156.470370_g50282_i0.p1	XP_052127905.1	TOM1-like protein 2 isoform X4 [Frankliniella occidentalis]
NODE_102394_length_613_cov_1138.875926_g50283_i0.p1	XP_061352786.1	glutamine synthetase nodule isozyme isoform X3 [Gastrolobium bilobum]
NODE_10144_length_3035_cov_6.570898_g4270_i0.p1	XP_026291427.1	26S proteasome non-ATPase regulatory subunit 2 [Frankliniella occidentalis]
NODE_102405_length_613_cov_49.957407_g50292_i0.p1	PIN04127.1	hypothetical protein CDL12_23342 [Handroanthus impetiginosus]
NODE_102421_length_613_cov_5.687037_g50306_i0.p1	XP_052123264.1	homeobox protein extradenticle-like [Frankliniella occidentalis]
NODE_102429_length_613_cov_3.974074_g50314_i0.p1	XP_042988866.1	uncharacterized protein LOC122316414 [Carya illinoinensis]
NODE_102423_length_613_cov_4.948148_g50308_i0.p1	KIM22570.1	hypothetical protein M408DRAFT_283359 [Serendipita vermifera MAFF 305830]
NODE_10242_length_3026_cov_963.720623_g1500_i1.p1	KAI3447376.1	hypothetical protein Pfo_004041 [Paulownia fortunei]
NODE_102409_length_613_cov_37.757407_g50296_i0.p1	KAI3460657.1	hypothetical protein Pfo_017320 [Paulownia fortunei]
NODE_102431_length_613_cov_3.651852_g50316_i0.p1	XP_026279798.2	uncharacterized protein LOC113207438 [Frankliniella occidentalis]
NODE_102432_length_613_cov_3.518519_g50317_i0.p1	XP_026272298.1	uncharacterized protein LOC113202335 isoform X3 [Frankliniella occidentalis]
NODE_102433_length_613_cov_3.359259_g50318_i0.p1	XP_026293855.1	uncharacterized protein LOC113217960 [Frankliniella occidentalis]
NODE_102435_length_613_cov_3.292593_g50320_i0.p1	KAK3932493.1	Plexin-B [Frankliniella fusca]
NODE_102438_length_613_cov_3.174074_g50323_i0.p1	AXN56965.1	alkenal double bond reductase [Marchantia paleacea]
NODE_10243_length_3026_cov_509.215713_g962_i2.p4	XP_051132554.1	nucleoside diphosphate kinase 1 [Andrographis paniculata]
NODE_10243_length_3026_cov_509.215713_g962_i2.p1	XP_011082596.1	histone acetyltransferase GCN5 [Sesamum indicum]
NODE_102440_length_613_cov_3.127778_g50325_i0.p1	KIM19496.1	hypothetical protein M408DRAFT_334383 [Serendipita vermifera MAFF 305830]
NODE_10244_length_3026_cov_148.706062_g3091_i1.p1	KAI3455663.1	hypothetical protein Pfo_012326 [Paulownia fortunei]
NODE_102450_length_613_cov_2.372222_g50335_i0.p1	XP_045993209.1	ferritin-like domain-containing protein [Boeremia exigua]
NODE_102453_length_613_cov_2.244444_g50338_i0.p1	KIM24615.1	hypothetical protein M408DRAFT_231631 [Serendipita vermifera MAFF 305830]
NODE_102458_length_613_cov_1.966667_g50343_i0.p1	XP_026283631.2	traB domain-containing protein isoform X2 [Frankliniella occidentalis]
NODE_102441_length_613_cov_3.038889_g50326_i0.p1	KIM29191.1	hypothetical protein M408DRAFT_328885 [Serendipita vermifera MAFF 305830]
NODE_102462_length_613_cov_1.846296_g50347_i0.p1	PKY57098.1	hypothetical protein RhiirA4_428735 [Rhizophagus irregularis]
NODE_102463_length_613_cov_1.844444_g50348_i0.p1	KAE8745085.1	hypothetical protein FOCC_FOCC008260 [Frankliniella occidentalis]
NODE_102468_length_613_cov_1.716667_g50353_i0.p1	GBB97936.1	hypothetical protein RclHR1_00310064 [Rhizophagus clarus]
NODE_102469_length_613_cov_1.712963_g50354_i0.p1	KIM25027.1	hypothetical protein M408DRAFT_331491 [Serendipita vermifera MAFF 305830]
NODE_102470_length_613_cov_1.707407_g50355_i0.p1	KIM25232.1	hypothetical protein M408DRAFT_17383 [Serendipita vermifera MAFF 305830]
NODE_102471_length_613_cov_1.625926_g50356_i0.p1	ACX43954.1	cysteine protease 1 [Brachiaria hybrid cultivar]
NODE_10248_length_3026_cov_55.988825_g3488_i2.p1	KAI3445142.1	hypothetical protein Pfo_001807 [Paulownia fortunei]
NODE_1024_length_5499_cov_54.314781_g419_i1.p3	KAG8383276.1	hypothetical protein BUALT_Bualt05G0167700 [Buddleja alternifolia]
NODE_102509_length_612_cov_5.155844_g50388_i0.p1	CAE7109535.1	unnamed protein product [Rhizoctonia solani]
NODE_10250_length_3026_cov_26.185574_g2328_i2.p1	KAK4412388.1	hypothetical protein Salat_2885700 [Sesamum alatum]
NODE_102510_length_612_cov_4.988868_g50389_i0.p1	KAI3436987.1	Toprim domain-containing protein [Psidium guajava]
NODE_102461_length_613_cov_1.848148_g50346_i0.p1	KAG8755280.1	Proteasome subunit beta type-4 [Serendipita sp. 396]
NODE_102512_length_612_cov_4.706865_g50391_i0.p1	XP_052120767.1	transmembrane ascorbate-dependent reductase CYB561-like isoform X5 [Frankliniella occidentalis]
NODE_102515_length_612_cov_4.328386_g50394_i0.p1	XP_026282039.1	geminin isoform X1 [Frankliniella occidentalis]
NODE_101459_length_625_cov_1.835145_g49423_i0.p1	KAK4400021.1	Heavy metal-associated isoprenylated plant protein 21 [Sesamum angolense]
NODE_102517_length_612_cov_3.888683_g50396_i0.p2	KAI3485285.1	hypothetical protein L1887_51398 [Cichorium endivia]
NODE_102518_length_612_cov_3.879406_g50397_i0.p1	KAI3448292.1	hypothetical protein Pfo_004957 [Paulownia fortunei]
NODE_102524_length_612_cov_3.235622_g50403_i0.p1	XP_026277951.1	large proline-rich protein bag6-A isoform X2 [Frankliniella occidentalis]
NODE_10249_length_3026_cov_48.385032_g3579_i1.p3	KAI3468260.1	hypothetical protein Pfo_024923 [Paulownia fortunei]
NODE_102522_length_612_cov_3.313544_g50401_i0.p1	KYP56893.1	hypothetical protein KK1_003144 [Cajanus cajan]
NODE_102528_length_612_cov_2.985158_g50407_i0.p1	KAJ2905907.1	arrestin domain containing protein [Zalerion maritima]
NODE_102530_length_612_cov_2.886827_g50409_i0.p1	XP_042980102.1	uncharacterized protein LOC122310285 [Carya illinoinensis]
NODE_102536_length_612_cov_2.476809_g50415_i0.p1	XP_025168713.1	uncharacterized protein OCT59_020759 [Rhizophagus irregularis]
NODE_10253_length_3025_cov_362.116870_g3781_i1.p2	KAK4490408.1	hypothetical protein RD792_001085 [Penstemon davidsonii]
NODE_102545_length_612_cov_2.050093_g50424_i0.p1	CAG8440900.1	11958_t:CDS:2, partial [Funneliformis mosseae]
NODE_102546_length_612_cov_1.998145_g50425_i0.p1	KIM22859.1	hypothetical protein M408DRAFT_332720 [Serendipita vermifera MAFF 305830]
NODE_102544_length_612_cov_2.137291_g50423_i0.p1	XP_026272426.1	uncharacterized protein LOC113202431 [Frankliniella occidentalis]
NODE_102550_length_612_cov_1.857143_g50429_i0.p1	KAE8746731.1	hypothetical protein FOCC_FOCC006479 [Frankliniella occidentalis]
NODE_102551_length_612_cov_1.771800_g50430_i0.p1	KAH7346676.1	hypothetical protein BKA65DRAFT_282423 [Rhexocercosporidium sp. MPI-PUGE-AT-0058]
NODE_102553_length_612_cov_1.758813_g50432_i0.p1	XP_052130948.1	coronin-7 isoform X3 [Frankliniella occidentalis]
NODE_102556_length_612_cov_1.612245_g50435_i0.p1	PKY38622.1	acid protease [Rhizophagus irregularis]
NODE_102558_length_612_cov_1.434137_g50437_i0.p2	KAE8741067.1	hypothetical protein FOCC_FOCC013405 [Frankliniella occidentalis]
NODE_102570_length_611_cov_231.734201_g50448_i0.p1	CAA0810690.1	ubiquinol-cytochrome C reductase UQCRX/QCR9-like family protein [Striga hermonthica]
NODE_102563_length_611_cov_1274.053903_g50442_i0.p1	KAG8366016.1	hypothetical protein BUALT_Bualt17G0032300 [Buddleja alternifolia]
NODE_102572_length_611_cov_76.340149_g50449_i0.p1	XP_026286316.1	40S ribosomal protein S14a [Frankliniella occidentalis]
NODE_102573_length_611_cov_75.037175_g50450_i0.p1	OAY39980.1	hypothetical protein MANES_10G139300v8 [Manihot esculenta]
NODE_102575_length_611_cov_32.416357_g50452_i0.p1	PIN04056.1	Peptidase Do [Handroanthus impetiginosus]
NODE_10257_length_3025_cov_81.361789_g4315_i0.p1	XP_011091828.1	F-box protein SKIP5 [Sesamum indicum]
NODE_102582_length_611_cov_9.184015_g50458_i0.p1	XP_026294551.1	NADH dehydrogenase [ubiquinone] 1 alpha subcomplex subunit 13 [Frankliniella occidentalis]
NODE_102583_length_611_cov_8.918216_g50459_i0.p2	CAB4423274.1	unnamed protein product [Rhizophagus irregularis]
NODE_102587_length_611_cov_6.959108_g50463_i0.p2	KAI4355850.1	hypothetical protein L6164_004584 [Bauhinia variegata]
NODE_102589_length_611_cov_6.622677_g50465_i0.p1	KAI3467272.1	hypothetical protein Pfo_023935 [Paulownia fortunei]
NODE_102597_length_611_cov_4.358736_g50473_i0.p1	XP_051140767.1	F-box protein CPR1-like [Andrographis paniculata]
NODE_102601_length_611_cov_3.836431_g50477_i0.p1	KAI3465117.1	hypothetical protein Pfo_021780 [Paulownia fortunei]
NODE_102602_length_611_cov_3.682156_g50478_i0.p1	XP_052120364.1	protein FAM13A [Frankliniella occidentalis]
NODE_102605_length_611_cov_3.167286_g50481_i0.p1	GBC05636.1	hypothetical protein RclHR1_06330006 [Rhizophagus clarus]
NODE_102606_length_611_cov_3.050186_g50482_i0.p1	KAK4482042.1	hypothetical protein RD792_012965 [Penstemon davidsonii]
NODE_102607_length_611_cov_3.016729_g50483_i0.p1	XP_026291946.1	cytoplasmic dynein 1 light intermediate chain 2 isoform X3 [Frankliniella occidentalis]
NODE_102609_length_611_cov_2.942379_g50485_i0.p1	XP_026280077.1	germ cell nuclear acidic protein-like isoform X3 [Frankliniella occidentalis]
NODE_10260_length_3025_cov_40.752033_g3698_i1.p1	KAI3469262.1	hypothetical protein Pfo_025925 [Paulownia fortunei]
NODE_102610_length_611_cov_2.851301_g50486_i0.p1	KZV57104.1	hypothetical protein F511_05978 [Dorcoceras hygrometricum]
NODE_101470_length_624_cov_231.969147_g49432_i0.p1	XP_012850170.1	PREDICTED: mitochondrial import receptor subunit TOM7-1-like [Erythranthe guttata]
NODE_102612_length_611_cov_2.789963_g50488_i0.p1	XP_026286194.1	BRO1 domain-containing protein BROX isoform X2 [Frankliniella occidentalis]
NODE_102613_length_611_cov_2.758364_g50489_i0.p1	KAF5444723.1	hypothetical protein F2P56_033831, partial [Juglans regia]
NODE_102614_length_611_cov_2.756506_g50490_i0.p1	KAG4218519.1	hypothetical protein PC116_g33001 [Phytophthora cactorum]
NODE_102616_length_611_cov_2.719331_g50492_i0.p2	KAE8743173.1	hypothetical protein FOCC_FOCC011202 [Frankliniella occidentalis]
NODE_102617_length_611_cov_2.704461_g50493_i0.p1	XP_026280716.1	3'(2'),5'-bisphosphate nucleotidase 1 [Frankliniella occidentalis]
NODE_10261_length_3025_cov_38.015583_g4317_i0.p1	KAI3445911.1	hypothetical protein Pfo_002576 [Paulownia fortunei]
NODE_102622_length_611_cov_2.412639_g50498_i0.p1	PRQ18527.1	putative non-specific serine/threonine protein kinase [Rosa chinensis]
NODE_102620_length_611_cov_2.436803_g50496_i0.p1	XP_026293288.2	chromatin assembly factor 1 subunit B [Frankliniella occidentalis]
NODE_102623_length_611_cov_2.384758_g50499_i0.p1	XP_021715804.1	uncharacterized protein LOC110683718 isoform X2 [Chenopodium quinoa]
NODE_102625_length_611_cov_2.319703_g50501_i0.p1	RIA95307.1	Sec23/Sec24 trunk domain-containing protein [Glomus cerebriforme]
NODE_102626_length_611_cov_2.245353_g50502_i0.p2	KAI6749673.1	hypothetical protein HG530_015087 [Fusarium avenaceum]
NODE_102629_length_611_cov_2.044610_g50505_i0.p1	CAG8605793.1	10964_t:CDS:2 [Entrophospora candida]
NODE_102631_length_611_cov_1.986989_g50507_i0.p1	XP_016759021.1	calreticulin precursor [Sphaerulina musiva SO2202]
NODE_102641_length_611_cov_1.566914_g50517_i0.p1	XP_057426530.1	uncharacterized protein LOC130719957 [Lotus japonicus]
NODE_10262_length_3025_cov_32.798442_g4318_i0.p2	XP_012847426.1	PREDICTED: uncharacterized protein LOC105967373 [Erythranthe guttata]
NODE_10265_length_3025_cov_13.380420_g163_i6.p1	PIM98091.1	hypothetical protein CDL12_29431 [Handroanthus impetiginosus]
NODE_102660_length_610_cov_26.579143_g50534_i0.p1	PKY57499.1	hypothetical protein RhiirA4_449033 [Rhizophagus irregularis]
NODE_102643_length_611_cov_1.275093_g50519_i0.p1	CAE6471257.1	unnamed protein product [Rhizoctonia solani]
NODE_102663_length_610_cov_8.973929_g50537_i0.p1	GBC04118.1	hypothetical protein RclHR1_05520006 [Rhizophagus clarus]
NODE_102665_length_610_cov_7.452514_g50538_i0.p2	XP_026281051.1	transcription factor Sox-14-like [Frankliniella occidentalis]
NODE_102669_length_610_cov_6.635009_g50542_i0.p1	KAK4492709.1	hypothetical protein RD792_003529 [Penstemon davidsonii]
NODE_10266_length_3025_cov_3.459350_g4320_i0.p1	KAI3470371.1	hypothetical protein Pfo_027034 [Paulownia fortunei]
NODE_102678_length_610_cov_3.297952_g50551_i0.p1	XP_026290780.1	beta-centractin [Frankliniella occidentalis]
NODE_102679_length_610_cov_3.243948_g50552_i0.p1	XP_015785729.1	40S ribosomal protein S8 [Tetranychus urticae]
NODE_10267_length_3025_cov_3.095528_g4321_i0.p1	KAE8752614.1	hypothetical protein FOCC_FOCC000736 [Frankliniella occidentalis]
NODE_102685_length_610_cov_2.890130_g50558_i0.p1	XP_052131925.1	hepatocyte nuclear factor 6 [Frankliniella occidentalis]
NODE_102690_length_610_cov_2.664804_g50563_i0.p1	CAG8450023.1	505_t:CDS:2 [Funneliformis mosseae]
NODE_102691_length_610_cov_2.614525_g50564_i0.p1	XP_011081320.1	uncharacterized protein LOC105164377 isoform X2 [Sesamum indicum]
NODE_102694_length_610_cov_2.592179_g50567_i0.p1	KAG8384791.1	hypothetical protein BUALT_Bualt04G0155200 [Buddleja alternifolia]
NODE_102695_length_610_cov_2.547486_g50568_i0.p1	XP_033661683.1	uncharacterized protein M409DRAFT_70128 [Zasmidium cellare ATCC 36951]
NODE_102702_length_610_cov_2.355680_g50575_i0.p1	XP_026275428.1	polycomb protein SCMH1 isoform X1 [Frankliniella occidentalis]
NODE_102706_length_610_cov_2.260708_g50579_i0.p1	XP_026288845.1	nuclear cap-binding protein subunit 2 [Frankliniella occidentalis]
NODE_102684_length_610_cov_2.891993_g50557_i0.p1	XP_026283809.1	long-chain fatty acid transport protein 1 isoform X2 [Frankliniella occidentalis]
NODE_102688_length_610_cov_2.744879_g50561_i0.p1	XP_026287759.1	uncharacterized protein LOC113213045 isoform X2 [Frankliniella occidentalis]
NODE_102707_length_610_cov_2.182495_g50580_i0.p1	KAI7111133.1	78 kDa glucose-regulated, partial [Hortaea werneckii]
NODE_102708_length_610_cov_2.178771_g50581_i0.p1	PVF98470.1	hypothetical protein CPB86DRAFT_732984 [Serendipita vermifera]
NODE_10270_length_3024_cov_211.386987_g3562_i1.p2	XP_011078823.1	nudix hydrolase 23, chloroplastic [Sesamum indicum]
NODE_10270_length_3024_cov_211.386987_g3562_i1.p1	PIN16045.1	VAMP-associated protein involved in inositol metabolism [Handroanthus impetiginosus]
NODE_102714_length_610_cov_1.765363_g50587_i0.p1	XP_024375082.1	senescence/dehydration-associated protein At4g35985, chloroplastic-like [Physcomitrium patens]
NODE_102716_length_610_cov_1.731844_g50589_i0.p1	CAB4405555.1	unnamed protein product [Rhizophagus irregularis]
NODE_102717_length_610_cov_1.709497_g50590_i0.p1	RIA99046.1	hypothetical protein C1645_812039 [Glomus cerebriforme]
NODE_102719_length_610_cov_1.698324_g50592_i0.p1	KAK4485752.1	hypothetical protein RD792_008398, partial [Penstemon davidsonii]
NODE_102720_length_610_cov_1.674115_g50593_i0.p1	KAI3452161.1	hypothetical protein Pfo_008826 [Paulownia fortunei]
NODE_102721_length_610_cov_1.579143_g50594_i0.p1	PKK64133.1	hypothetical protein RhiirC2_787921 [Rhizophagus irregularis]
NODE_102722_length_610_cov_1.387337_g50595_i0.p1	XP_010020213.1	PREDICTED: guanine nucleotide-binding protein subunit beta-2-like 1, partial [Nestor notabilis]
NODE_102723_length_610_cov_1.242086_g50596_i0.p1	PKY47496.1	kinase-like protein [Rhizophagus irregularis]
NODE_102724_length_610_cov_0.977654_g50597_i0.p1	THW83129.1	hypothetical protein D6D15_09788 [Aureobasidium pullulans]
NODE_102725_length_610_cov_0.921788_g50598_i0.p1	CAG8649869.1	2325_t:CDS:2, partial [Paraglomus occultum]
NODE_102726_length_609_cov_12660.141791_g50599_i0.p1	KAG8372947.1	hypothetical protein BUALT_Bualt12G0120000 [Buddleja alternifolia]
NODE_102729_length_609_cov_1476.294776_g50602_i0.p1	GFP94294.1	hypothetical protein PHJA_001573900 [Phtheirospermum japonicum]
NODE_10273_length_3024_cov_103.345984_g2253_i2.p2	KAG8374123.1	hypothetical protein BUALT_Bualt11G0098200 [Buddleja alternifolia]
NODE_102746_length_609_cov_17.764925_g50616_i0.p1	GES72997.1	hypothetical protein GLOIN_2v1447817 [Rhizophagus clarus]
NODE_10274_length_3024_cov_69.313792_g2814_i1.p1	KAI3454750.1	hypothetical protein Pfo_011413 [Paulownia fortunei]
NODE_102757_length_609_cov_4.761194_g50626_i0.p1	KAI3465947.1	hypothetical protein Pfo_022610, partial [Paulownia fortunei]
NODE_10273_length_3024_cov_103.345984_g2253_i2.p1	KAI3456371.1	hypothetical protein Pfo_013034 [Paulownia fortunei]
NODE_10275_length_3024_cov_52.025754_g4323_i0.p1	KAI3464891.1	hypothetical protein Pfo_021554 [Paulownia fortunei]
NODE_10271_length_3024_cov_129.521857_g3462_i2.p1	KAK4483928.1	hypothetical protein RD792_011137 [Penstemon davidsonii]
NODE_102758_length_609_cov_4.580224_g50627_i0.p1	KAG7025657.1	Zinc finger protein WIP2, partial [Cucurbita argyrosperma subsp. argyrosperma]
NODE_102761_length_609_cov_4.001866_g50630_i0.p1	XP_026287309.1	uncharacterized protein LOC113212723 [Frankliniella occidentalis]
NODE_102763_length_609_cov_3.876866_g50632_i0.p1	KIM21346.1	hypothetical protein M408DRAFT_109090 [Serendipita vermifera MAFF 305830]
NODE_102770_length_609_cov_3.268657_g50639_i0.p1	PKK80161.1	hypothetical protein RhiirC2_673128 [Rhizophagus irregularis]
NODE_102776_length_609_cov_2.643657_g50645_i0.p1	XP_026271318.1	tyrosine-protein phosphatase non-receptor type 9 isoform X4 [Frankliniella occidentalis]
NODE_10277_length_3024_cov_8.483565_g4324_i0.p2	XP_011100926.1	putative pentatricopeptide repeat-containing protein At1g74580 [Sesamum indicum]
NODE_10277_length_3024_cov_8.483565_g4324_i0.p1	KZV23319.1	pentatricopeptide repeat-containing protein [Dorcoceras hygrometricum]
NODE_102779_length_609_cov_2.380597_g50648_i0.p1	XP_052121520.1	facilitated trehalose transporter Tret1 isoform X2 [Frankliniella occidentalis]
NODE_102783_length_609_cov_2.121269_g50652_i0.p1	XP_026273959.1	importin-4 [Frankliniella occidentalis]
NODE_102785_length_609_cov_2.054104_g50654_i0.p1	XP_026273463.1	ubiquitin carboxyl-terminal hydrolase 10 isoform X3 [Frankliniella occidentalis]
NODE_102787_length_609_cov_1.998134_g50656_i0.p1	XP_026278532.1	E3 ubiquitin-protein ligase UBR4 isoform X2 [Frankliniella occidentalis]
NODE_102788_length_609_cov_1.985075_g50657_i0.p1	XP_057808929.1	uncharacterized protein LOC131023405 [Salvia miltiorrhiza]
NODE_102789_length_609_cov_1.970149_g50658_i0.p2	KAG0570571.1	hypothetical protein KC19_6G171500 [Ceratodon purpureus]
NODE_10278_length_3023_cov_4945.810508_g3973_i1.p1	PIN19228.1	Acyl-CoA synthetase [Handroanthus impetiginosus]
NODE_102790_length_609_cov_1.947761_g50659_i0.p1	XP_026279574.1	peptidylprolyl isomerase domain and WD repeat-containing protein 1 [Frankliniella occidentalis]
NODE_102791_length_609_cov_1.938433_g50660_i0.p1	KIM28698.1	hypothetical protein M408DRAFT_131385 [Serendipita vermifera MAFF 305830]
NODE_102792_length_609_cov_1.917910_g50661_i0.p1	XP_026290593.1	programmed cell death 6-interacting protein [Frankliniella occidentalis]
NODE_102794_length_609_cov_1.865672_g50663_i0.p1	KIM24329.1	hypothetical protein M408DRAFT_317788 [Serendipita vermifera MAFF 305830]
NODE_102795_length_609_cov_1.796642_g50664_i0.p1	XP_052121693.1	DNA-binding protein RFX2 isoform X3 [Frankliniella occidentalis]
NODE_102798_length_609_cov_1.710821_g50667_i0.p1	PNF18356.1	hypothetical protein B7P43_G13575, partial [Cryptotermes secundus]
NODE_10279_length_3023_cov_374.788136_g4325_i0.p1	KAI3464668.1	hypothetical protein Pfo_021331 [Paulownia fortunei]
NODE_1027_length_5498_cov_7.896221_g479_i0.p1	XP_039116624.1	uncharacterized protein LOC120252520 [Dioscorea cayenensis subsp. rotundata]
NODE_1027_length_5498_cov_7.896221_g479_i0.p4	XP_020261656.1	uncharacterized protein LOC109837719 [Asparagus officinalis]
NODE_1027_length_5498_cov_7.896221_g479_i0.p2	XP_019257809.1	PREDICTED: uncharacterized protein LOC109236031 [Nicotiana attenuata]
NODE_102800_length_609_cov_1.656716_g50669_i0.p1	GET00273.1	sn-1,2-diacylglycerol cholinephosphotransferas-like protein [Rhizophagus clarus]
NODE_102807_length_609_cov_1.235075_g50676_i0.p2	CAE7173301.1	unnamed protein product [Rhizoctonia solani]
NODE_102799_length_609_cov_1.705224_g50668_i0.p1	XP_026278502.1	cell division cycle 7-related protein kinase-like isoform X2 [Frankliniella occidentalis]
NODE_102824_length_608_cov_70.392523_g50689_i0.p1	KAG8381411.1	hypothetical protein BUALT_Bualt06G0119300 [Buddleja alternifolia]
NODE_102802_length_609_cov_1.537313_g50671_i0.p1	GFQ00455.1	synaptotagmin-4 [Phtheirospermum japonicum]
NODE_102833_length_608_cov_13.009346_g50697_i0.p1	KAG8364854.1	hypothetical protein BUALT_Bualt18G0041800 [Buddleja alternifolia]
NODE_102836_length_608_cov_10.323364_g50700_i0.p1	KAK4413216.1	Nuclear transcription factor Y subunit gamma [Sesamum alatum]
NODE_102838_length_608_cov_8.747664_g50701_i0.p1	KAK4434334.1	Basic leucine zipper 4 [Sesamum alatum]
NODE_10283_length_3023_cov_35.312203_g2077_i1.p1	KAI3443493.1	hypothetical protein Pfo_000158 [Paulownia fortunei]
NODE_102848_length_608_cov_4.863551_g50711_i0.p1	CAA3030678.1	myosin-9-like isoform X1 [Olea europaea subsp. europaea]
NODE_102851_length_608_cov_4.216822_g50714_i0.p1	XP_052124707.1	histone-lysine N-methyltransferase SETD2 isoform X4 [Frankliniella occidentalis]
NODE_102853_length_608_cov_4.082243_g50716_i0.p1	CAI9786549.1	unnamed protein product [Fraxinus pennsylvanica]
NODE_102854_length_608_cov_3.828037_g50717_i0.p1	KAK3912774.1	Protein Jumonji [Frankliniella fusca]
NODE_102855_length_608_cov_3.798131_g50718_i0.p1	XP_052123198.1	CWF19-like protein 2 [Frankliniella occidentalis]
NODE_102856_length_608_cov_3.581308_g50719_i0.p1	GES99835.1	cytochrome P450 [Rhizophagus clarus]
NODE_102857_length_608_cov_3.575701_g50720_i0.p1	KAG0614538.1	hypothetical protein M758_6G184900 [Ceratodon purpureus]
NODE_102858_length_608_cov_3.534579_g50721_i0.p1	KAF3003134.1	hypothetical protein E8E13_008617 [Curvularia kusanoi]
NODE_10285_length_3023_cov_27.229153_g4328_i0.p1	PIN14683.1	hypothetical protein CDL12_12702 [Handroanthus impetiginosus]
NODE_102863_length_608_cov_2.957009_g50726_i0.p1	KAK4435289.1	Transcription factor R-1 [Sesamum alatum]
NODE_102864_length_608_cov_2.927103_g50727_i0.p1	XP_034242337.1	protein deadpan-like [Thrips palmi]
NODE_102865_length_608_cov_2.876636_g50728_i0.p1	KAE8742616.1	hypothetical protein FOCC_FOCC011840 [Frankliniella occidentalis]
NODE_102867_length_608_cov_2.786916_g50730_i0.p2	OSS54377.1	hypothetical protein B5807_00681 [Epicoccum nigrum]
NODE_10286_length_3023_cov_9.612881_g4329_i0.p1	KAI3446365.1	hypothetical protein Pfo_003030 [Paulownia fortunei]
NODE_10286_length_3023_cov_9.612881_g4329_i0.p2	KAI3446365.1	hypothetical protein Pfo_003030 [Paulownia fortunei]
NODE_102870_length_608_cov_2.719626_g50733_i0.p1	EXX74734.1	hypothetical protein RirG_048310 [Rhizophagus irregularis DAOM 197198w]
NODE_102871_length_608_cov_2.710280_g50734_i0.p1	XP_026289381.1	COP9 signalosome complex subunit 1 isoform X2 [Frankliniella occidentalis]
NODE_102872_length_608_cov_2.624299_g50735_i0.p1	XP_026275815.1	protein O-linked-mannose beta-1,4-N-acetylglucosaminyltransferase 2-like [Frankliniella occidentalis]
NODE_10287_length_3023_cov_8.505424_g1186_i1.p1	KAI3450846.1	hypothetical protein Pfo_007511 [Paulownia fortunei]
NODE_102889_length_608_cov_2.147664_g50752_i0.p1	RVW73379.1	hypothetical protein CK203_060167 [Vitis vinifera]
NODE_10288_length_3023_cov_5.360000_g4330_i0.p1	PVF97506.1	hypothetical protein CPB86DRAFT_760156 [Serendipita vermifera]
NODE_102890_length_608_cov_2.112150_g50753_i0.p1	XP_026278532.1	E3 ubiquitin-protein ligase UBR4 isoform X2 [Frankliniella occidentalis]
NODE_102891_length_608_cov_2.057944_g50754_i0.p1	CAK3902772.1	Proteasome subunit beta type-5 [Lecanosticta acicola]
NODE_102894_length_608_cov_1.940187_g50757_i0.p1	EXX73669.1	myosin 2 [Rhizophagus irregularis DAOM 197198w]
NODE_102895_length_608_cov_1.936449_g50758_i0.p1	KIM30606.1	hypothetical protein M408DRAFT_288214 [Serendipita vermifera MAFF 305830]
NODE_102896_length_608_cov_1.927103_g50759_i0.p1	CAH1757746.1	8683_t:CDS:2 [Entrophospora sp. SA101]
NODE_102899_length_608_cov_1.863551_g50762_i0.p1	CAH1757480.1	13728_t:CDS:1 [Entrophospora sp. SA101]
NODE_10289_length_3023_cov_4.930169_g4331_i0.p1	KAI3472817.1	hypothetical protein Pfo_029946 [Paulownia fortunei]
NODE_1028_length_5497_cov_313.090339_g480_i0.p2	XP_016204034.1	pentatricopeptide repeat-containing protein At3g22470, mitochondrial-like isoform X3 [Arachis ipaensis]
NODE_102903_length_608_cov_1.426168_g50766_i0.p1	KIM33750.1	hypothetical protein M408DRAFT_60550, partial [Serendipita vermifera MAFF 305830]
NODE_102902_length_608_cov_1.484112_g50765_i0.p1	XP_026289445.1	deubiquitinase OTUD6B-like [Frankliniella occidentalis]
NODE_102906_length_608_cov_1.125234_g50769_i0.p1	KIM30986.1	hypothetical protein M408DRAFT_7406 [Serendipita vermifera MAFF 305830]
NODE_102907_length_608_cov_1.000000_g50770_i0.p1	KIM31952.1	hypothetical protein M408DRAFT_241304 [Serendipita vermifera MAFF 305830]
NODE_102904_length_608_cov_1.371963_g50767_i0.p1	KAK0631771.1	peptide-N4-(N-acetyl-beta-glucosaminyl)asparagine amidase [Immersiella caudata]
NODE_10290_length_3022_cov_621.217362_g1435_i2.p1	KAK4478989.1	hypothetical protein RD792_014496 [Penstemon davidsonii]
NODE_10291_length_3022_cov_324.664971_g1134_i4.p1	KAI3464859.1	hypothetical protein Pfo_021522 [Paulownia fortunei]
NODE_102921_length_607_cov_67.771536_g50780_i0.p1	KAG8384609.1	hypothetical protein BUALT_Bualt04G0135700 [Buddleja alternifolia]
NODE_10292_length_3022_cov_225.452696_g4332_i0.p1	KAI3450580.1	hypothetical protein Pfo_007245 [Paulownia fortunei]
NODE_102932_length_607_cov_9.001873_g50789_i0.p2	P42039.3	RecName: Full=Large ribosomal subunit protein P2; AltName: Full=60S acidic ribosomal protein P2; AltName: Full=Allergen Cla h 3; AltName: Full=Allergen Cla h 4; AltName: Full=Allergen Cla h III; AltName: Full=Allergen Cla h IV; AltName: Full=Minor allergen Cla h 5; AltName: Allergen=Cla h 5
NODE_102936_length_607_cov_6.441948_g50793_i0.p1	KIM24981.1	hypothetical protein M408DRAFT_331453 [Serendipita vermifera MAFF 305830]
NODE_102938_length_607_cov_3.964419_g50795_i0.p2	KAE8752630.1	hypothetical protein FOCC_FOCC000752 [Frankliniella occidentalis]
NODE_102942_length_607_cov_3.318352_g50799_i0.p1	XP_022883694.1	leucine-rich repeat receptor-like protein kinase PXC2 [Olea europaea var. sylvestris]
NODE_102670_length_610_cov_5.452514_g50543_i0.p1	XP_019240634.1	PREDICTED: ervatamin-B-like [Nicotiana attenuata]
NODE_102944_length_607_cov_3.260300_g50801_i0.p1	RVW50615.1	hypothetical protein CK203_073365 [Vitis vinifera]
NODE_10294_length_3022_cov_11.476433_g4333_i0.p1	KAI3445386.1	hypothetical protein Pfo_002051 [Paulownia fortunei]
NODE_102951_length_607_cov_2.846442_g50808_i0.p1	CAB4436438.1	unnamed protein product [Rhizophagus irregularis]
NODE_102955_length_607_cov_2.687266_g50812_i0.p1	KZV57073.1	F-box protein-like [Dorcoceras hygrometricum]
NODE_102957_length_607_cov_2.604869_g50814_i0.p1	GBC08754.1	hypothetical protein RclHR1_08350024, partial [Rhizophagus clarus]
NODE_102958_length_607_cov_2.589888_g50815_i0.p1	XP_052123844.1	cadherin-related tumor suppressor [Frankliniella occidentalis]
NODE_10295_length_3022_cov_2.820617_g4334_i0.p1	KAK3931570.1	Catenin alpha [Frankliniella fusca]
NODE_102962_length_607_cov_2.415730_g50819_i0.p1	XP_030945817.1	uncharacterized protein LOC115970305 [Quercus lobata]
NODE_102965_length_607_cov_2.305243_g50822_i0.p1	XP_026277186.1	T-cell immunomodulatory protein isoform X2 [Frankliniella occidentalis]
NODE_102963_length_607_cov_2.365169_g50820_i0.p2	XP_016766002.1	adenosylhomocysteinase A [Sphaerulina musiva SO2202]
NODE_102967_length_607_cov_2.162921_g50824_i0.p1	XP_026275643.1	endoplasmic reticulum transmembrane helix translocase [Frankliniella occidentalis]
NODE_10296_length_3021_cov_243.474898_g3475_i1.p1	KAI3446380.1	hypothetical protein Pfo_003045 [Paulownia fortunei]
NODE_102970_length_607_cov_2.074906_g50827_i0.p1	OIW32964.1	hypothetical protein CONLIGDRAFT_568991 [Coniochaeta ligniaria NRRL 30616]
NODE_102975_length_607_cov_1.857678_g50832_i0.p1	KAJ2893643.1	Cyclohexane-1-carbonyl-CoA dehydrogenase [Zalerion maritima]
NODE_102979_length_607_cov_1.614232_g50836_i0.p1	CAJ0832063.1	12592_t:CDS:2 [Entrophospora sp. SA101]
NODE_10297_length_3021_cov_224.584803_g214_i1.p1	KAI3458286.1	hypothetical protein Pfo_014949 [Paulownia fortunei]
NODE_102982_length_607_cov_1.329588_g50839_i0.p1	KIM29749.1	hypothetical protein M408DRAFT_15743 [Serendipita vermifera MAFF 305830]
NODE_102983_length_607_cov_1.312734_g50840_i0.p1	XP_052129272.1	protein polybromo-1 isoform X2 [Frankliniella occidentalis]
NODE_102989_length_606_cov_1311.769231_g50846_i0.p1	XP_047252018.1	polyubiquitin, partial [Capsicum annuum]
NODE_102990_length_606_cov_977.225141_g5350_i8.p1	KAF3957516.1	hypothetical protein CMV_017480 [Castanea mollissima]
NODE_10298_length_3021_cov_170.606852_g4335_i0.p1	KAK4482411.1	hypothetical protein RD792_009566 [Penstemon davidsonii]
NODE_102992_length_606_cov_537.986867_g50848_i0.p1	ABK55666.1	chloroplast chlorophyll a/b-binding protein, partial [Cucumis sativus]
NODE_102993_length_606_cov_449.487805_g50849_i0.p2	GMD10101.1	hypothetical protein Iba_chr06eCG3010 [Ipomoea batatas]
NODE_10299_length_3021_cov_162.276459_g4336_i0.p1	KAI3468012.1	hypothetical protein Pfo_024675 [Paulownia fortunei]
NODE_102994_length_606_cov_445.183865_g50850_i0.p1	KAK4395503.1	Auxin response factor 2A, partial [Sesamum angolense]
NODE_1029_length_5497_cov_6.130900_g479_i1.p5	CAH9110752.1	unnamed protein product, partial [Cuscuta epithymum]
NODE_1029_length_5497_cov_6.130900_g479_i1.p2	XP_010424770.1	PREDICTED: uncharacterized protein LOC104709930 [Camelina sativa]
NODE_102_length_8553_cov_8.977948_g59_i0.p1	KAG8368042.1	hypothetical protein BUALT_Bualt15G0004300 [Buddleja alternifolia]
NODE_103006_length_606_cov_19.189493_g50858_i0.p1	ACU22988.1	unknown [Glycine max]
NODE_103007_length_606_cov_18.634146_g50859_i0.p1	CAA3020067.1	(6-4)DNA photolyase [Olea europaea subsp. europaea]
NODE_103008_length_606_cov_15.384615_g50860_i0.p1	KAI3453537.1	hypothetical protein Pfo_010200 [Paulownia fortunei]
NODE_103009_length_606_cov_13.697936_g50861_i0.p1	XP_019229869.1	PREDICTED: dCTP pyrophosphatase 1-like [Nicotiana attenuata]
NODE_102985_length_607_cov_1.202247_g50842_i0.p1	KAI3444419.1	hypothetical protein Pfo_001084 [Paulownia fortunei]
NODE_103012_length_606_cov_10.699812_g50864_i0.p1	CAI9771123.1	unnamed protein product [Fraxinus pennsylvanica]
NODE_103013_length_606_cov_8.555347_g50865_i0.p2	KAG0589342.1	hypothetical protein KC19_1G014600 [Ceratodon purpureus]
NODE_103017_length_606_cov_7.095685_g50869_i0.p1	KAI3468663.1	hypothetical protein Pfo_025326 [Paulownia fortunei]
NODE_103020_length_606_cov_4.829268_g50871_i0.p1	GFS33550.1	hypothetical protein Acr_00g0029190 [Actinidia rufa]
NODE_103021_length_606_cov_4.425891_g50872_i0.p1	KXL42144.1	MAG: hypothetical protein FE78DRAFT_155055 [Acidomyces sp. 'richmondensis']
NODE_103026_length_606_cov_3.896811_g50876_i0.p1	XP_026276218.1	DNA-directed RNA polymerase II subunit RPB11 [Frankliniella occidentalis]
NODE_10302_length_3021_cov_136.579715_g4338_i0.p1	KAK4424891.1	Zinc finger CCCH domain-containing protein 53 [Sesamum alatum]
NODE_103031_length_606_cov_3.377111_g50881_i0.p1	GBC10206.1	hypothetical protein RclHR1_09440001 [Rhizophagus clarus]
NODE_103032_length_606_cov_3.356473_g50882_i0.p1	KAE8744276.1	hypothetical protein FOCC_FOCC009091 [Frankliniella occidentalis]
NODE_103039_length_606_cov_2.941839_g50889_i0.p1	PQE18276.1	60S ribosomal L3 protein [Rutstroemia sp. NJR-2017a WRK4]
NODE_103045_length_606_cov_2.598499_g50895_i0.p1	KAG8313291.1	Signal recognition particle [Homalodisca vitripennis]
NODE_103049_length_606_cov_2.515947_g50899_i0.p1	XP_026272471.1	protein catecholamines up [Frankliniella occidentalis]
NODE_103050_length_606_cov_2.512195_g50900_i0.p2	XP_052120243.1	mucin-5AC [Frankliniella occidentalis]
NODE_103051_length_606_cov_2.506567_g50901_i0.p1	XP_026281114.1	tetratricopeptide repeat protein 1 [Frankliniella occidentalis]
NODE_103052_length_606_cov_2.493433_g50902_i0.p1	KAH8917754.1	acid protease [Atractiella rhizophila]
NODE_103053_length_606_cov_2.440901_g50903_i0.p1	GBB93634.1	hypothetical protein RclHR1_02200015 [Rhizophagus clarus]
NODE_103055_length_606_cov_2.324578_g50905_i0.p1	XP_026283933.1	transcription initiation factor TFIID subunit 6 isoform X2 [Frankliniella occidentalis]
NODE_103058_length_606_cov_2.183865_g50908_i0.p1	XP_024380971.1	RGG repeats nuclear RNA binding protein A-like [Physcomitrium patens]
NODE_103047_length_606_cov_2.566604_g50897_i0.p1	XP_020551808.1	protein CHROMATIN REMODELING 35 isoform X2 [Sesamum indicum]
NODE_103060_length_606_cov_2.088180_g50910_i0.p1	XP_026289072.1	serine/threonine-protein kinase 10 isoform X4 [Frankliniella occidentalis]
NODE_103062_length_606_cov_1.881801_g50912_i0.p1	PKY28693.1	Aldo/keto reductase, partial [Rhizophagus irregularis]
NODE_103066_length_606_cov_1.803002_g50916_i0.p1	KAG9099612.1	hypothetical protein FRC06_005101, partial [Ceratobasidium sp. 370]
NODE_103068_length_606_cov_1.729831_g50918_i0.p1	KAG8766827.1	Zn finger-containing GTPase- Activating Protein for ARF, partial [Serendipita sp. 397]
NODE_103070_length_606_cov_1.615385_g50920_i0.p1	PIN01588.1	H+/oligopeptide symporter [Handroanthus impetiginosus]
NODE_103071_length_606_cov_1.604128_g50921_i0.p1	XP_026280461.1	segment polarity protein dishevelled homolog DVL-3 isoform X3 [Frankliniella occidentalis]
NODE_103074_length_606_cov_1.515947_g50924_i0.p1	XP_026288838.2	putative lipid scramblase CLPTM1 [Frankliniella occidentalis]
NODE_103077_length_606_cov_1.401501_g50927_i0.p1	XP_024401174.1	uncharacterized protein LOC112294679 [Physcomitrium patens]
NODE_103078_length_606_cov_1.371482_g50928_i0.p1	XP_025179015.1	uncharacterized protein OCT59_013789 [Rhizophagus irregularis]
NODE_103083_length_606_cov_1.234522_g50933_i0.p1	KIM27629.1	hypothetical protein M408DRAFT_71260 [Serendipita vermifera MAFF 305830]
NODE_103080_length_606_cov_1.354597_g50930_i0.p1	KAG0599285.1	hypothetical protein M758_12G140300 [Ceratodon purpureus]
NODE_103084_length_606_cov_1.011257_g50934_i0.p2	TKC52000.1	hypothetical protein EI555_005700 [Monodon monoceros]
NODE_10309_length_3021_cov_21.613297_g4116_i1.p1	XP_011089105.1	DNA (cytosine-5)-methyltransferase CMT3 [Sesamum indicum]
NODE_10309_length_3021_cov_21.613297_g4116_i1.p2	CAI9766810.1	unnamed protein product [Fraxinus pennsylvanica]
NODE_1030_length_5494_cov_89.510791_g265_i1.p1	KAI3450013.1	hypothetical protein Pfo_006678 [Paulownia fortunei]
NODE_103110_length_605_cov_7.830827_g50958_i0.p1	KAA8543270.1	hypothetical protein F0562_021234 [Nyssa sinensis]
NODE_103114_length_605_cov_5.962406_g50962_i0.p1	XP_052121279.1	ESX-1 secretion-associated protein EspE-like [Frankliniella occidentalis]
NODE_10311_length_3020_cov_4331.373940_g4199_i1.p2	KAI3468130.1	hypothetical protein Pfo_024793 [Paulownia fortunei]
NODE_103104_length_605_cov_15.379699_g50952_i0.p2	GMS99065.1	hypothetical protein PENTCL1PPCAC_21240, partial [Pristionchus entomophagus]
NODE_103122_length_605_cov_3.712406_g50970_i0.p1	XP_052132224.1	cystathionine gamma-lyase-like, partial [Frankliniella occidentalis]
NODE_103125_length_605_cov_3.306391_g50973_i0.p1	XP_026281108.1	valine--tRNA ligase isoform X2 [Frankliniella occidentalis]
NODE_103129_length_605_cov_3.109023_g50977_i0.p1	URE01179.1	hypothetical protein MUK42_19986 [Musa troglodytarum]
NODE_103135_length_605_cov_2.772556_g50983_i0.p2	KAH0921004.1	hypothetical protein HID58_021022 [Brassica napus]
NODE_103138_length_605_cov_2.548872_g50986_i0.p1	KAE8741398.1	Carboxyl/Cholinesterase 44, partial [Frankliniella occidentalis]
NODE_103124_length_605_cov_3.342105_g50972_i0.p1	WPR18431.1	MAG: capsid protein [Chemarfal virus 81]
NODE_103139_length_605_cov_2.511278_g50987_i0.p1	XP_057775240.1	uncharacterized protein LOC130994222 [Salvia miltiorrhiza]
NODE_10313_length_3020_cov_87.176111_g4009_i1.p1	KAK4490783.1	hypothetical protein RD792_001496 [Penstemon davidsonii]
NODE_103142_length_605_cov_2.366541_g50990_i0.p2	KAI6775620.1	hypothetical protein HG530_002378 [Fusarium avenaceum]
NODE_103147_length_605_cov_2.242481_g50995_i0.p1	XP_053212697.1	transmembrane emp24 domain-containing protein 5-like [Panonychus citri]
NODE_10314_length_3020_cov_68.201561_g3899_i1.p1	THG04833.1	hypothetical protein TEA_010447 [Camellia sinensis var. sinensis]
NODE_103151_length_605_cov_2.056391_g50999_i0.p1	KAE8743229.1	hypothetical protein FOCC_FOCC011164 [Frankliniella occidentalis]
NODE_103164_length_605_cov_1.458647_g51012_i0.p1	KAK4480098.1	hypothetical protein RD792_013155 [Penstemon davidsonii]
NODE_103168_length_605_cov_1.302632_g51016_i0.p1	XP_060281720.1	uncharacterized protein QBC33DRAFT_455348 [Phialemonium atrogriseum]
NODE_103166_length_605_cov_1.362782_g51014_i0.p1	RIA95229.1	Fusaric acid resistance protein-like-domain-containing protein [Glomus cerebriforme]
NODE_10316_length_3020_cov_44.536817_g4343_i0.p1	KAI3462388.1	hypothetical protein Pfo_019051 [Paulownia fortunei]
NODE_103169_length_605_cov_1.206767_g51017_i0.p1	CAH1766470.1	569_t:CDS:2 [Entrophospora sp. SA101]
NODE_103171_length_605_cov_1.062030_g51019_i0.p1	XP_026281653.1	nuclear pore complex protein Nup85 [Frankliniella occidentalis]
NODE_103177_length_604_cov_255.521657_g51025_i0.p1	KAI3466302.1	hypothetical protein Pfo_022965 [Paulownia fortunei]
NODE_103172_length_605_cov_1.030075_g51020_i0.p1	GES93638.1	hypothetical protein GLOIN_2v1701471 [Rhizophagus clarus]
NODE_103186_length_604_cov_32.241055_g51033_i0.p1	PIN19324.1	hypothetical protein CDL12_07984 [Handroanthus impetiginosus]
NODE_103194_length_604_cov_18.220339_g51040_i0.p1	KZV21480.1	hypothetical protein F511_08245 [Dorcoceras hygrometricum]
NODE_10319_length_3020_cov_2.885307_g4346_i0.p1	XP_026278302.1	DNA replication factor Cdt1 [Frankliniella occidentalis]
NODE_1031_length_5494_cov_5.442354_g481_i0.p3	XP_020266240.1	uncharacterized protein LOC109841705 [Asparagus officinalis]
NODE_1031_length_5494_cov_5.442354_g481_i0.p2	XP_020245216.1	uncharacterized protein LOC109823347 [Asparagus officinalis]
NODE_1031_length_5494_cov_5.442354_g481_i0.p4	XP_020258952.1	uncharacterized protein LOC109835388 [Asparagus officinalis]
NODE_1031_length_5494_cov_5.442354_g481_i0.p1	KAK4348291.1	hypothetical protein RND71_034630 [Anisodus tanguticus]
NODE_1031_length_5494_cov_5.442354_g481_i0.p5	XP_039038082.1	uncharacterized protein LOC120175553 [Hibiscus syriacus]
NODE_103201_length_604_cov_4.945386_g51047_i0.p1	KIM24685.1	hypothetical protein M408DRAFT_26804 [Serendipita vermifera MAFF 305830]
NODE_103205_length_604_cov_4.593220_g51051_i0.p1	PIN23105.1	Kinesin light chain [Handroanthus impetiginosus]
NODE_103208_length_604_cov_3.847458_g51054_i0.p1	CAJ0651712.1	5764_t:CDS:2 [Entrophospora sp. SA101]
NODE_10320_length_3019_cov_199.439579_g4347_i0.p1	KAG8374068.1	hypothetical protein BUALT_Bualt11G0092400 [Buddleja alternifolia]
NODE_103214_length_604_cov_3.246704_g51059_i0.p1	CAJ0758776.1	532_t:CDS:2 [Entrophospora sp. SA101]
NODE_103170_length_605_cov_1.148496_g51018_i0.p1	PKY42223.1	hypothetical protein RhiirA4_397099 [Rhizophagus irregularis]
NODE_103215_length_604_cov_3.148776_g51060_i0.p1	KAG8760423.1	Rho GTPase [Serendipita sp. 396]
NODE_103217_length_604_cov_3.060264_g51062_i0.p1	XP_026277050.1	protein MEMO1 [Frankliniella occidentalis]
NODE_103222_length_604_cov_2.815443_g51067_i0.p1	KIM29557.1	hypothetical protein M408DRAFT_328799 [Serendipita vermifera MAFF 305830]
NODE_103225_length_604_cov_2.738230_g51070_i0.p1	KIM21794.1	hypothetical protein M408DRAFT_18316 [Serendipita vermifera MAFF 305830]
NODE_103226_length_604_cov_2.728814_g51071_i0.p1	KIM21565.1	hypothetical protein M408DRAFT_29470, partial [Serendipita vermifera MAFF 305830]
NODE_103229_length_604_cov_2.568738_g51074_i0.p1	XP_052125429.1	eukaryotic translation initiation factor 5B isoform X2 [Frankliniella occidentalis]
NODE_10322_length_3019_cov_86.713849_g2689_i2.p1	KAI3473205.1	hypothetical protein Pfo_030497 [Paulownia fortunei]
NODE_103231_length_604_cov_2.500942_g51076_i0.p1	XP_026274683.1	splicing factor 3A subunit 3 [Frankliniella occidentalis]
NODE_103234_length_604_cov_2.214689_g51079_i0.p1	KIM32095.1	hypothetical protein M408DRAFT_315849 [Serendipita vermifera MAFF 305830]
NODE_103235_length_604_cov_2.192090_g51080_i0.p1	XP_026272723.1	programmed cell death protein 6 isoform X2 [Frankliniella occidentalis]
NODE_103237_length_604_cov_2.043315_g51082_i0.p1	KIM32790.1	hypothetical protein M408DRAFT_186548 [Serendipita vermifera MAFF 305830]
NODE_10323_length_3019_cov_36.950102_g3451_i1.p1	KAK4478458.1	hypothetical protein RD792_013933 [Penstemon davidsonii]
NODE_103244_length_604_cov_1.732580_g51089_i0.p1	CAD7578830.1	unnamed protein product, partial [Timema californicum]
NODE_103246_length_604_cov_1.645951_g51091_i0.p1	PVF93524.1	SAICAR synthase-like protein [Serendipita vermifera]
NODE_103252_length_604_cov_1.291902_g51097_i0.p1	XP_026277721.1	uncharacterized protein LOC113206044 [Frankliniella occidentalis]
NODE_103249_length_604_cov_1.442561_g51094_i0.p1	KIM20399.1	hypothetical protein M408DRAFT_82054 [Serendipita vermifera MAFF 305830]
NODE_103253_length_604_cov_1.199623_g51098_i0.p1	CAG8727136.1	4091_t:CDS:2, partial [Dentiscutata heterogama]
NODE_103254_length_604_cov_1.065913_g51099_i0.p1	XP_052124865.1	LOW QUALITY PROTEIN: tripartite motif-containing protein 2 [Frankliniella occidentalis]
NODE_10325_length_3019_cov_8.484046_g4349_i0.p1	KAK4397093.1	putative mitochondrial protein [Sesamum angolense]
NODE_10325_length_3019_cov_8.484046_g4349_i0.p4	XP_062118986.1	uncharacterized protein LOC133832691 [Humulus lupulus]
NODE_10325_length_3019_cov_8.484046_g4349_i0.p2	KAA3468178.1	reverse transcriptase [Gossypium australe]
NODE_103262_length_603_cov_67.862264_g51104_i0.p1	KAI3463209.1	hypothetical protein Pfo_019872 [Paulownia fortunei]
NODE_103264_length_603_cov_60.822642_g51106_i0.p1	GFP87475.1	50S ribosomal protein l33 [Phtheirospermum japonicum]
NODE_103268_length_603_cov_55.483019_g51109_i0.p1	KAI3468985.1	hypothetical protein Pfo_025648 [Paulownia fortunei]
NODE_103273_length_603_cov_18.116981_g187_i9.p1	KAI3472291.1	hypothetical protein Pfo_029806 [Paulownia fortunei]
NODE_103275_length_603_cov_15.937736_g43964_i1.p1	KAI3464404.1	hypothetical protein Pfo_021067 [Paulownia fortunei]
NODE_103276_length_603_cov_15.218868_g51114_i0.p1	XP_022866658.1	probable DNA-directed RNA polymerase III subunit RPC6 [Olea europaea var. sylvestris]
NODE_103278_length_603_cov_9.471698_g51116_i0.p1	XP_046001099.1	ribosomal protein L22e [Boeremia exigua]
NODE_10327_length_3019_cov_4.516633_g4350_i0.p1	XP_053214543.1	uncharacterized protein LOC128397814 [Panonychus citri]
NODE_103284_length_603_cov_4.694340_g51122_i0.p1	XP_026271622.1	uncharacterized protein LOC113201875 [Frankliniella occidentalis]
NODE_103285_length_603_cov_4.601887_g51123_i0.p1	XP_047980804.1	pentatricopeptide repeat-containing protein At1g71420 isoform X2 [Salvia hispanica]
NODE_103287_length_603_cov_4.388679_g51125_i0.p1	XP_026287154.1	E3 SUMO-protein ligase PIAS4 isoform X2 [Frankliniella occidentalis]
NODE_103290_length_603_cov_3.713208_g51128_i0.p1	XP_058757557.1	uncharacterized protein LOC131630833 [Vicia villosa]
NODE_10326_length_3019_cov_7.954515_g1998_i1.p1	KAI3467122.1	hypothetical protein Pfo_023785 [Paulownia fortunei]
NODE_10329_length_3018_cov_262.333447_g668_i3.p1	KAK4408860.1	Exocyst complex component EXO70H1 [Sesamum angolense]
NODE_1032_length_5493_cov_14.668450_g482_i0.p3	KAJ9540698.1	hypothetical protein OSB04_027204 [Centaurea solstitialis]
NODE_103300_length_603_cov_2.737736_g51138_i0.p1	KAH6697102.1	hypothetical protein F5X68DRAFT_2187 [Plectosphaerella plurivora]
NODE_103304_length_603_cov_2.622642_g51142_i0.p1	PKY44340.1	RNA-binding domain-containing protein [Rhizophagus irregularis]
NODE_103311_length_603_cov_2.490566_g51149_i0.p1	PKC16141.1	hypothetical protein RhiirA5_348059 [Rhizophagus irregularis]
NODE_103313_length_603_cov_2.449057_g51151_i0.p1	XP_052120277.1	dystrophin, isoforms A/C/F/G/H [Frankliniella occidentalis]
NODE_103317_length_603_cov_2.303774_g51155_i0.p2	XP_052120514.1	rho GTPase-activating protein conundrum [Frankliniella occidentalis]
NODE_10331_length_3018_cov_127.739898_g599_i23.p2	KAI3454111.1	hypothetical protein Pfo_010774 [Paulownia fortunei]
NODE_103320_length_603_cov_2.241509_g51158_i0.p1	XP_026279665.1	transcription initiation factor TFIID subunit 1 [Frankliniella occidentalis]
NODE_103321_length_603_cov_2.224528_g51159_i0.p1	KAH0340880.1	peptidyl-prolyl cis-trans isomerase B, partial [Aureobasidium melanogenum]
NODE_103322_length_603_cov_2.213208_g51160_i0.p1	XP_026292020.2	EH domain-containing protein 3 [Frankliniella occidentalis]
NODE_103323_length_603_cov_2.188679_g51161_i0.p1	GBC02417.1	hypothetical protein RclHR1_04610003 [Rhizophagus clarus]
NODE_103324_length_603_cov_2.033962_g51162_i0.p1	XP_026284955.2	LOW QUALITY PROTEIN: snake venom 5'-nucleotidase-like [Frankliniella occidentalis]
NODE_103326_length_603_cov_1.969811_g51164_i0.p1	KAE8751830.1	hypothetical protein FOCC_FOCC001307 [Frankliniella occidentalis]
NODE_103327_length_603_cov_1.949057_g51165_i0.p1	XP_052125371.1	probable phospholipid-transporting ATPase IIB isoform X4 [Frankliniella occidentalis]
NODE_103328_length_603_cov_1.881132_g51166_i0.p1	KIM34377.1	hypothetical protein M408DRAFT_325789 [Serendipita vermifera MAFF 305830]
NODE_103329_length_603_cov_1.835849_g51167_i0.p1	KIM31002.1	hypothetical protein M408DRAFT_327908 [Serendipita vermifera MAFF 305830]
NODE_10332_length_3018_cov_125.050594_g4176_i1.p1	KAK4398851.1	cytochrome and DOMON domain-containing protein [Sesamum angolense]
NODE_103332_length_603_cov_1.769811_g51170_i0.p1	CAH9086226.1	unnamed protein product, partial [Cuscuta europaea]
NODE_103336_length_603_cov_1.590566_g51174_i0.p1	KAE8743151.1	hypothetical protein FOCC_FOCC011244, partial [Frankliniella occidentalis]
NODE_103339_length_603_cov_1.347170_g51177_i0.p1	KAI1373525.1	transcription factor TFIID-domain-containing protein [Hypoxylon crocopeplum]
NODE_103338_length_603_cov_1.433962_g51176_i0.p1	XP_027204745.1	60S ribosomal protein L13-like [Dermatophagoides pteronyssinus]
NODE_103343_length_602_cov_406.020794_g51181_i0.p1	EPS74535.1	hypothetical protein M569_00252, partial [Genlisea aurea]
NODE_103345_length_602_cov_166.245747_g51183_i0.p1	KAI3454194.1	hypothetical protein Pfo_010857 [Paulownia fortunei]
NODE_103362_length_602_cov_18.257089_g51199_i0.p1	KIM27133.1	hypothetical protein M408DRAFT_330242 [Serendipita vermifera MAFF 305830]
NODE_103342_length_602_cov_672.710775_g51180_i0.p1	KAG8375130.1	hypothetical protein BUALT_Bualt10G0068400 [Buddleja alternifolia]
NODE_103374_length_602_cov_5.245747_g51209_i0.p1	KAE8747768.1	hypothetical protein FOCC_FOCC005380 [Frankliniella occidentalis]
NODE_103378_length_602_cov_4.627599_g51213_i0.p1	XP_026290022.1	prefoldin subunit 4 [Frankliniella occidentalis]
NODE_103379_length_602_cov_4.440454_g51214_i0.p1	KAI6763737.1	hypothetical protein HG530_007526 [Fusarium avenaceum]
NODE_103381_length_602_cov_4.211720_g51216_i0.p1	KAE8738377.1	hypothetical protein FOCC_FOCC016146 [Frankliniella occidentalis]
NODE_103382_length_602_cov_3.837429_g51217_i0.p1	KAE8745787.1	hypothetical protein FOCC_FOCC007503 [Frankliniella occidentalis]
NODE_103384_length_602_cov_3.672968_g51219_i0.p1	XP_026281065.1	nuclear pore complex protein Nup160 homolog [Frankliniella occidentalis]
NODE_103388_length_602_cov_3.247637_g51223_i0.p1	Q96007.1	RecName: Full=NADH-ubiquinone oxidoreductase chain 3; AltName: Full=NADH dehydrogenase subunit 3
NODE_103391_length_602_cov_3.088847_g51226_i0.p1	KAE8749465.1	hypothetical protein FOCC_FOCC003731 [Frankliniella occidentalis]
NODE_103393_length_602_cov_2.860113_g51228_i0.p1	KIM29848.1	hypothetical protein M408DRAFT_108215 [Serendipita vermifera MAFF 305830]
NODE_1033_length_5492_cov_33.356892_g7_i10.p1	KAI3444839.1	hypothetical protein Pfo_001504 [Paulownia fortunei]
NODE_103400_length_602_cov_2.586011_g51235_i0.p1	KAJ2895372.1	G1/S-specific cyclin Pcl5 [Zalerion maritima]
NODE_103401_length_602_cov_2.586011_g51236_i0.p1	TKA66204.1	hypothetical protein B0A55_08627 [Friedmanniomyces simplex]
NODE_103404_length_602_cov_2.550095_g51239_i0.p1	CAG8523547.1	2378_t:CDS:10 [Diversispora eburnea]
NODE_103412_length_602_cov_2.117202_g51247_i0.p1	KAK4425946.1	GRAS family protein RAM1 [Sesamum alatum]
NODE_1033_length_5492_cov_33.356892_g7_i10.p2	PIN16115.1	Serine/threonine protein kinase [Handroanthus impetiginosus]
NODE_103413_length_602_cov_2.117202_g51248_i0.p1	XP_026273292.1	F-box-like/WD repeat-containing protein TBL1XR1 isoform X1 [Frankliniella occidentalis]
NODE_103417_length_602_cov_1.948960_g51252_i0.p1	KAK4385968.1	hypothetical protein Sango_2720800 [Sesamum angolense]
NODE_103421_length_602_cov_1.750473_g51256_i0.p1	XP_050259189.1	uncharacterized protein LOC126704212 [Quercus robur]
NODE_103425_length_602_cov_1.654064_g51260_i0.p1	KAE8751780.1	hypothetical protein FOCC_FOCC001629 [Frankliniella occidentalis]
NODE_103427_length_602_cov_1.638941_g51262_i0.p1	KAF8710578.1	hypothetical protein RHS03_01908, partial [Rhizoctonia solani]
NODE_103414_length_602_cov_2.030246_g51249_i0.p1	WKV33411.1	MAG: RNA-dependent RNA polymerase, partial [Riboviria sp.]
NODE_103436_length_602_cov_0.981096_g51271_i0.p1	GES80644.1	splicing factor U2AF 65 kDa subunit-like [Rhizophagus clarus]
NODE_103437_length_601_cov_114538.770833_g51272_i0.p1	XP_021744598.1	uncharacterized protein LOC110710581 [Chenopodium quinoa]
NODE_10343_length_3017_cov_148.198370_g945_i9.p1	XP_011095115.1	stress response protein NST1 [Sesamum indicum]
NODE_103442_length_601_cov_4857.460227_g51277_i0.p1	KAJ9558897.1	hypothetical protein OSB04_013511 [Centaurea solstitialis]
NODE_103446_length_601_cov_115.149621_g51280_i0.p1	XP_012845944.1	PREDICTED: protein NIM1-INTERACTING 2-like [Erythranthe guttata]
NODE_103449_length_601_cov_73.041667_g51282_i0.p1	KAI3470479.1	hypothetical protein Pfo_027142 [Paulownia fortunei]
NODE_103447_length_601_cov_104.520833_g51281_i0.p1	CAA0828110.1	Mitochondrial Rho GTPase 1 [Striga hermonthica]
NODE_103466_length_601_cov_6.045455_g51295_i0.p1	XP_008810798.1	calmodulin-7-like [Phoenix dactylifera]
NODE_103467_length_601_cov_5.678030_g51296_i0.p1	CAG8436279.1	3029_t:CDS:2 [Diversispora eburnea]
NODE_103470_length_601_cov_4.361742_g51299_i0.p2	KAK4797793.1	hypothetical protein SAY86_030119 [Trapa natans]
NODE_103474_length_601_cov_3.916667_g51303_i0.p1	XP_026276357.1	protein lin-54 homolog [Frankliniella occidentalis]
NODE_103475_length_601_cov_3.837121_g51304_i0.p1	XP_026274424.1	histone acetyltransferase type B catalytic subunit [Frankliniella occidentalis]
NODE_103476_length_601_cov_3.768939_g51305_i0.p1	KIM30742.1	hypothetical protein M408DRAFT_327737 [Serendipita vermifera MAFF 305830]
NODE_103477_length_601_cov_3.528409_g51306_i0.p1	XP_004030774.1	hypothetical protein IMG5_153910 [Ichthyophthirius multifiliis]
NODE_103478_length_601_cov_3.528409_g51307_i0.p1	PVF99100.1	hypothetical protein CPB86DRAFT_814231 [Serendipita vermifera]
NODE_10347_length_3017_cov_97.602921_g3816_i1.p1	KAI3467293.1	hypothetical protein Pfo_023956 [Paulownia fortunei]
NODE_103480_length_601_cov_3.198864_g51309_i0.p1	CAJ2512584.1	Uu.00g055990.m01.CDS01 [Anthostomella pinea]
NODE_103481_length_601_cov_3.193182_g51310_i0.p1	RIA92945.1	cytochrome P450 [Glomus cerebriforme]
NODE_103489_length_601_cov_2.839015_g51318_i0.p1	XP_045999526.1	uncharacterized protein C7974DRAFT_423200 [Boeremia exigua]
NODE_10348_length_3017_cov_88.190557_g3818_i1.p1	XP_011071626.1	RINT1-like protein MAG2 [Sesamum indicum]
NODE_103490_length_601_cov_2.804924_g51319_i0.p1	XP_026273854.1	uncharacterized protein LOC113203405 isoform X1 [Frankliniella occidentalis]
NODE_103491_length_601_cov_2.776515_g51320_i0.p1	KAG0591098.1	hypothetical protein KC19_1G149200 [Ceratodon purpureus]
NODE_103494_length_601_cov_2.729167_g51323_i0.p1	RIA90258.1	Carbohydrate Esterase Family 4 protein [Glomus cerebriforme]
NODE_103495_length_601_cov_2.490530_g51324_i0.p1	XP_026284407.1	uncharacterized protein LOC113210565 isoform X1 [Frankliniella occidentalis]
NODE_103504_length_601_cov_2.035985_g51333_i0.p1	CAG8542814.1	6237_t:CDS:2 [Diversispora eburnea]
NODE_103509_length_601_cov_1.867424_g51338_i0.p1	XP_038994199.1	uncharacterized protein LOC120118111 [Hibiscus syriacus]
NODE_1034_length_5491_cov_104.101883_g117_i8.p1	AMP82934.1	WRKY56 [Catalpa bungei]
NODE_103513_length_601_cov_1.751894_g51342_i0.p1	CAG8476666.1	5945_t:CDS:2 [Funneliformis caledonium]
NODE_103510_length_601_cov_1.835227_g51339_i0.p1	CAG8587173.1	7588_t:CDS:2 [Entrophospora candida]
NODE_103514_length_601_cov_1.708333_g51343_i0.p1	PVF96383.1	hypothetical protein CPB86DRAFT_762186 [Serendipita vermifera]
NODE_103515_length_601_cov_1.691288_g51344_i0.p1	PVF99254.1	hypothetical protein CPB86DRAFT_299337 [Serendipita vermifera]
NODE_103518_length_601_cov_1.452652_g51347_i0.p1	KAE8746389.1	hypothetical protein FOCC_FOCC006884 [Frankliniella occidentalis]
NODE_103525_length_601_cov_1.018939_g51354_i0.p1	KAF6845047.1	mevalonate kinase [Colletotrichum musicola]
NODE_103534_length_600_cov_102.567362_g51362_i0.p1	KAK4488335.1	hypothetical protein RD792_004092 [Penstemon davidsonii]
NODE_103527_length_600_cov_68679.032258_g51356_i0.p1	CAG8446007.1	12710_t:CDS:2 [Entrophospora candida]
NODE_103538_length_600_cov_50.047438_g51365_i0.p1	XP_026279584.1	40S ribosomal protein S10 [Frankliniella occidentalis]
NODE_103544_length_600_cov_22.493359_g51371_i0.p1	XP_042393028.1	40S ribosomal protein S3-3-like isoform X1 [Zingiber officinale]
NODE_10354_length_3016_cov_384.424397_g747_i5.p1	KAG8364496.1	hypothetical protein BUALT_Bualt18G0003300 [Buddleja alternifolia]
NODE_103550_length_600_cov_9.445920_g51375_i0.p1	KAK4438555.1	hypothetical protein Salat_0190000 [Sesamum alatum]
NODE_103551_length_600_cov_8.821632_g51376_i0.p1	RIA96113.1	hypothetical protein C1645_815797 [Glomus cerebriforme]
NODE_103564_length_600_cov_3.559772_g51389_i0.p1	KAI3452499.1	hypothetical protein Pfo_009163 [Paulownia fortunei]
NODE_103566_length_600_cov_3.466793_g51391_i0.p1	XP_026293084.1	uncharacterized protein LOC113217406 [Frankliniella occidentalis]
NODE_103570_length_600_cov_3.193548_g51395_i0.p1	KAE8749454.1	hypothetical protein FOCC_FOCC003720, partial [Frankliniella occidentalis]
NODE_103576_length_600_cov_2.745731_g51401_i0.p1	EYU34421.1	hypothetical protein MIMGU_mgv1a019554mg, partial [Erythranthe guttata]
NODE_10357_length_3016_cov_143.661910_g4358_i0.p1	XP_011089810.1	U-box domain-containing protein 13 [Sesamum indicum]
NODE_103578_length_600_cov_2.466793_g51403_i0.p1	KAG0564431.1	hypothetical protein KC19_8G109700 [Ceratodon purpureus]
NODE_103583_length_600_cov_2.333966_g51408_i0.p1	KAE8739962.1	hypothetical protein FOCC_FOCC014534 [Frankliniella occidentalis]
NODE_103591_length_600_cov_2.140417_g51416_i0.p1	XP_026290795.1	alpha-L-fucosidase [Frankliniella occidentalis]
NODE_103592_length_600_cov_2.092979_g51417_i0.p1	XP_026272426.1	uncharacterized protein LOC113202431 [Frankliniella occidentalis]
NODE_103597_length_600_cov_1.863378_g51422_i0.p1	CAH9146252.1	unnamed protein product, partial [Cuscuta epithymum]
NODE_103598_length_600_cov_1.838710_g51423_i0.p2	NP_001156297.1	PHD finger protein 5a [Acyrthosiphon pisum]
NODE_103587_length_600_cov_2.182163_g51412_i0.p1	KAI3455483.1	hypothetical protein Pfo_012146 [Paulownia fortunei]
NODE_103601_length_600_cov_1.667932_g51426_i0.p1	XP_026289241.1	methyl-CpG-binding domain protein 3 isoform X2 [Frankliniella occidentalis]
NODE_103603_length_600_cov_1.656546_g51428_i0.p1	KAE8747673.1	hypothetical protein FOCC_FOCC005652 [Frankliniella occidentalis]
NODE_103608_length_600_cov_1.366224_g51433_i0.p1	XP_059493546.1	Aconitate hydratase [Ascochyta rabiei]
NODE_103612_length_600_cov_1.210626_g51437_i0.p1	XP_025188920.1	uncharacterized protein OCT59_030007 [Rhizophagus irregularis]
NODE_103616_length_599_cov_5604.595057_g51441_i0.p1	KAG8384707.1	hypothetical protein BUALT_Bualt04G0146300 [Buddleja alternifolia]
NODE_103620_length_599_cov_412.140684_g51445_i0.p1	KAK4427071.1	Serine/threonine-protein kinase AFC2 [Sesamum alatum]
NODE_103609_length_600_cov_1.352941_g51434_i0.p1	GBB98556.1	hypothetical protein RclHR1_03260014 [Rhizophagus clarus]
NODE_103641_length_599_cov_8.986692_g51459_i0.p1	KAH7072181.1	ATP synthase subunit 9 [Paraphoma chrysanthemicola]
NODE_103642_length_599_cov_7.245247_g51460_i0.p1	KIM23961.1	hypothetical protein M408DRAFT_332022 [Serendipita vermifera MAFF 305830]
NODE_103643_length_599_cov_6.600760_g51461_i0.p1	CAA3032597.1	Hypothetical predicted protein [Olea europaea subsp. europaea]
NODE_103644_length_599_cov_6.477186_g51462_i0.p1	RIB23628.1	hypothetical protein C2G38_2032586 [Gigaspora rosea]
NODE_10364_length_3016_cov_6.424057_g4360_i0.p1	XP_026276382.1	M-phase inducer phosphatase isoform X1 [Frankliniella occidentalis]
NODE_103649_length_599_cov_4.393536_g51467_i0.p1	XP_046060007.1	uncharacterized protein OGAPHI_005072 [Ogataea philodendri]
NODE_103651_length_599_cov_3.846008_g51469_i0.p1	TKS08366.1	hypothetical protein D5086_0000103880 [Populus alba]
NODE_103653_length_599_cov_3.785171_g51471_i0.p1	XP_026274201.1	rutC family protein UK114 [Frankliniella occidentalis]
NODE_103656_length_599_cov_3.581749_g51474_i0.p1	XP_052125378.1	uncharacterized protein LOC113204757 [Frankliniella occidentalis]
NODE_103657_length_599_cov_3.458175_g51475_i0.p1	KAJ0024909.1	hypothetical protein Pint_08285 [Pistacia integerrima]
NODE_103660_length_599_cov_3.241445_g51478_i0.p1	RWS28847.1	eukaryotic translation initiation factor 5-like protein [Leptotrombidium deliense]
NODE_10365_length_3015_cov_318.303875_g1768_i2.p1	KAK4417470.1	hypothetical protein Salat_2572600 [Sesamum alatum]
NODE_103669_length_599_cov_2.439163_g51486_i0.p1	XP_026278672.1	mediator of RNA polymerase II transcription subunit 14 [Frankliniella occidentalis]
NODE_103671_length_599_cov_2.397338_g51488_i0.p1	CAJ2511746.1	Uu.00g073710.m01.CDS01 [Anthostomella pinea]
NODE_103670_length_599_cov_2.425856_g51487_i0.p1	KAK4478278.1	hypothetical protein RD792_017565 [Penstemon davidsonii]
NODE_103682_length_599_cov_1.971483_g51498_i0.p1	KAF3041336.1	hypothetical protein E8E12_007226 [Didymella heteroderae]
NODE_103683_length_599_cov_1.750951_g51499_i0.p1	KAG0560838.1	hypothetical protein KC19_9G017600 [Ceratodon purpureus]
NODE_103687_length_599_cov_1.604563_g51503_i0.p1	XP_045994919.1	alternative splicing regulator [Boeremia exigua]
NODE_103688_length_599_cov_1.604563_g51504_i0.p1	KAF4756585.1	70-kilodalton heat shock protein, partial [Perkinsus olseni]
NODE_103689_length_599_cov_1.604563_g51505_i0.p1	KAE8753019.1	hypothetical protein FOCC_FOCC000365 [Frankliniella occidentalis]
NODE_10368_length_3015_cov_177.612508_g4362_i0.p2	KAI3445597.1	hypothetical protein Pfo_002262 [Paulownia fortunei]
NODE_103691_length_599_cov_1.564639_g51507_i0.p1	XP_052127101.1	uncharacterized protein LOC113206747 [Frankliniella occidentalis]
NODE_103696_length_599_cov_1.332700_g51512_i0.p1	KAE8736840.1	hypothetical protein FOCC_FOCC017704, partial [Frankliniella occidentalis]
NODE_103697_length_599_cov_1.104563_g51513_i0.p1	KAE8746225.1	hypothetical protein FOCC_FOCC007097 [Frankliniella occidentalis]
NODE_103698_length_599_cov_1.096958_g51514_i0.p1	CAJ0913640.1	8397_t:CDS:2, partial [Entrophospora sp. SA101]
NODE_103702_length_598_cov_870.624762_g51518_i0.p1	KAI3458199.1	hypothetical protein Pfo_014862 [Paulownia fortunei]
NODE_103705_length_598_cov_531.725714_g5281_i2.p1	CDP12181.1	unnamed protein product [Coffea canephora]
NODE_103715_length_598_cov_9.889524_g51527_i0.p1	XP_052128767.1	pupal cuticle protein G1A-like, partial [Frankliniella occidentalis]
NODE_103718_length_598_cov_4.967619_g51530_i0.p1	KIM20010.1	hypothetical protein M408DRAFT_164456 [Serendipita vermifera MAFF 305830]
NODE_10371_length_3015_cov_93.750850_g4365_i0.p1	KAK4427692.1	hypothetical protein Salat_1538200 [Sesamum alatum]
NODE_103728_length_598_cov_3.695238_g51540_i0.p1	KAK4486367.1	hypothetical protein RD792_009040 [Penstemon davidsonii]
NODE_103730_length_598_cov_3.544762_g51542_i0.p1	XP_021714092.1	uncharacterized protein LOC110682145 [Chenopodium quinoa]
NODE_103732_length_598_cov_3.438095_g51544_i0.p1	KAK4485550.1	hypothetical protein RD792_008193 [Penstemon davidsonii]
NODE_103737_length_598_cov_3.209524_g51549_i0.p1	KIM25918.1	hypothetical protein M408DRAFT_25811 [Serendipita vermifera MAFF 305830]
NODE_103739_length_598_cov_3.043810_g51551_i0.p1	KAE8741961.1	hypothetical protein FOCC_FOCC012519 [Frankliniella occidentalis]
NODE_103742_length_598_cov_2.940952_g51554_i0.p1	KAE8740906.1	hypothetical protein FOCC_FOCC013574 [Frankliniella occidentalis]
NODE_103734_length_598_cov_3.361905_g51546_i0.p1	XP_026275450.1	zinc transporter 2 isoform X2 [Frankliniella occidentalis]
NODE_103746_length_598_cov_2.828571_g51558_i0.p1	KAE8739498.1	hypothetical protein FOCC_FOCC014994 [Frankliniella occidentalis]
NODE_10374_length_3015_cov_6.046227_g4367_i0.p1	KIM25576.1	hypothetical protein M408DRAFT_26124 [Serendipita vermifera MAFF 305830]
NODE_103744_length_598_cov_2.881905_g51556_i0.p1	KAI3466639.1	hypothetical protein Pfo_023302 [Paulownia fortunei]
NODE_103755_length_598_cov_2.491429_g51567_i0.p1	KAI3466582.1	hypothetical protein Pfo_023245 [Paulownia fortunei]
NODE_103757_length_598_cov_2.392381_g51569_i0.p1	XP_057775018.1	replication factor A protein 1-like [Salvia miltiorrhiza]
NODE_10375_length_3014_cov_605.685821_g499_i9.p2	XP_012846537.1	PREDICTED: protein P21-like [Erythranthe guttata]
NODE_103764_length_598_cov_2.219048_g51576_i0.p1	CAB4408235.1	unnamed protein product [Rhizophagus irregularis]
NODE_103765_length_598_cov_2.184762_g51577_i0.p2	KAJ2903153.1	uncharacterized protein MKZ38_010285 [Zalerion maritima]
NODE_103766_length_598_cov_2.173333_g51578_i0.p1	XP_052128830.1	tyrosine-protein phosphatase Lar isoform X5 [Frankliniella occidentalis]
NODE_103768_length_598_cov_2.112381_g51580_i0.p1	KAI6951169.1	metallopeptidase MepB, partial [Hortaea werneckii]
NODE_103769_length_598_cov_2.078095_g51581_i0.p1	PIN02656.1	hypothetical protein CDL12_24833 [Handroanthus impetiginosus]
NODE_10376_length_3014_cov_407.406664_g4368_i0.p1	KAI3446921.1	hypothetical protein Pfo_003586 [Paulownia fortunei]
NODE_103770_length_598_cov_2.070476_g51582_i0.p1	PVF94578.1	hypothetical protein CPB86DRAFT_788891 [Serendipita vermifera]
NODE_103771_length_598_cov_2.043810_g51583_i0.p1	KAI3766125.1	hypothetical protein L2E82_16175 [Cichorium intybus]
NODE_103774_length_598_cov_1.975238_g51586_i0.p1	KAE8752285.1	hypothetical protein FOCC_FOCC001078 [Frankliniella occidentalis]
NODE_103777_length_598_cov_1.908571_g51589_i0.p1	RIA85767.1	hypothetical protein C1645_360972 [Glomus cerebriforme]
NODE_103778_length_598_cov_1.899048_g51590_i0.p2	XP_034239847.1	homeotic protein empty spiracles-like [Thrips palmi]
NODE_103779_length_598_cov_1.885714_g51591_i0.p1	KAG8838890.1	hypothetical protein FRB91_007324, partial [Serendipita sp. 411]
NODE_103782_length_598_cov_1.819048_g51594_i0.p1	KIM33261.1	hypothetical protein M408DRAFT_326042 [Serendipita vermifera MAFF 305830]
NODE_103783_length_598_cov_1.718095_g51595_i0.p1	CAG8463036.1	728_t:CDS:2 [Entrophospora candida]
NODE_103789_length_598_cov_1.453333_g51601_i0.p1	KAG8827027.1	Ca(2+)-dependent cysteine protease [Serendipita sp. 401]
NODE_10378_length_3014_cov_283.493030_g3666_i3.p1	KAI3465243.1	hypothetical protein Pfo_021906 [Paulownia fortunei]
NODE_103790_length_598_cov_1.363810_g51602_i0.p1	XP_026286081.1	bromodomain-containing protein homolog isoform X2 [Frankliniella occidentalis]
NODE_10379_length_3014_cov_211.269976_g4131_i1.p1	KAK4414927.1	Leucine-rich repeat extensin-like protein 2 [Sesamum alatum]
NODE_1037_length_5482_cov_260.796265_g484_i0.p3	KAI3450084.1	hypothetical protein Pfo_006749 [Paulownia fortunei]
NODE_103806_length_597_cov_34.595420_g51615_i0.p1	XP_011092423.1	ubiquinol oxidase, mitochondrial [Sesamum indicum]
NODE_103820_length_597_cov_6.026718_g51629_i0.p1	KAG8370997.1	hypothetical protein BUALT_Bualt13G0041300 [Buddleja alternifolia]
NODE_103822_length_597_cov_4.687023_g51631_i0.p1	RGB43310.1	cytochrome P450 [Rhizophagus diaphanus]
NODE_103823_length_597_cov_4.652672_g51632_i0.p1	XP_026273228.1	bifunctional glutamate/proline--tRNA ligase [Frankliniella occidentalis]
NODE_103826_length_597_cov_4.433206_g51635_i0.p1	XP_052131114.1	uncharacterized protein LOC127751506 [Frankliniella occidentalis]
NODE_103829_length_597_cov_3.788168_g51638_i0.p1	KAK4480300.1	hypothetical protein RD792_013369 [Penstemon davidsonii]
NODE_102067_length_618_cov_1.636697_g49981_i0.p1	CAF5155847.1	unnamed protein product, partial [Rotaria magnacalcarata]
NODE_103833_length_597_cov_3.543893_g51642_i0.p1	PRQ53097.1	hypothetical protein RchiOBHm_Chr2g0162731 [Rosa chinensis]
NODE_103841_length_597_cov_3.078244_g51650_i0.p1	XP_061361919.1	uncharacterized protein LOC133305695, partial [Gastrolobium bilobum]
NODE_103842_length_597_cov_3.026718_g51651_i0.p1	XP_026280709.1	cell death-inducing p53-target protein 1 isoform X1 [Frankliniella occidentalis]
NODE_103843_length_597_cov_3.009542_g51652_i0.p1	KIM26517.1	hypothetical protein M408DRAFT_330493 [Serendipita vermifera MAFF 305830]
NODE_103851_length_597_cov_2.648855_g51660_i0.p1	XP_052131301.1	coiled-coil domain-containing protein CG32809 isoform X12 [Frankliniella occidentalis]
NODE_103844_length_597_cov_2.925573_g51653_i0.p1	XP_026288267.1	tyrosine-protein phosphatase 10D isoform X2 [Frankliniella occidentalis]
NODE_103853_length_597_cov_2.540076_g51662_i0.p1	XP_026278140.1	28S ribosomal protein S15, mitochondrial [Frankliniella occidentalis]
NODE_103855_length_597_cov_2.513359_g51664_i0.p1	KAK4406811.1	hypothetical protein Sango_0687600 [Sesamum angolense]
NODE_103859_length_597_cov_2.312977_g51668_i0.p1	CAH1966411.1	unnamed protein product [Acanthoscelides obtectus]
NODE_103864_length_597_cov_2.221374_g51673_i0.p1	XP_045830875.1	uncharacterized protein LOC123922174 [Trifolium pratense]
NODE_103865_length_597_cov_2.196565_g51674_i0.p1	XP_022856454.1	cytochrome P450 76A1-like [Olea europaea var. sylvestris]
NODE_103868_length_597_cov_2.143130_g51677_i0.p2	KAE8752630.1	hypothetical protein FOCC_FOCC000752 [Frankliniella occidentalis]
NODE_103866_length_597_cov_2.188931_g51675_i0.p1	KAE8741084.1	hypothetical protein FOCC_FOCC013341 [Frankliniella occidentalis]
NODE_103870_length_597_cov_2.036260_g51679_i0.p1	XP_023718934.1	low-density lipoprotein receptor-related protein 6-like, partial [Cryptotermes secundus]
NODE_103874_length_597_cov_1.979008_g51683_i0.p1	RGB37448.1	inorganic pyrophosphatase [Rhizophagus diaphanus]
NODE_103878_length_597_cov_1.917939_g51687_i0.p1	DAA34102.1	TPA_exp: heat shock protein 90, partial [Amblyomma variegatum]
NODE_103879_length_597_cov_1.755725_g51688_i0.p1	KIM29951.1	hypothetical protein M408DRAFT_328401 [Serendipita vermifera MAFF 305830]
NODE_103880_length_597_cov_1.746183_g51689_i0.p1	XP_026293438.1	ATP-dependent RNA helicase Ddx1 [Frankliniella occidentalis]
NODE_103882_length_597_cov_1.614504_g51691_i0.p1	CAG8441568.1	2745_t:CDS:2 [Diversispora eburnea]
NODE_103883_length_597_cov_1.599237_g51692_i0.p1	KAK4476678.1	hypothetical protein RD792_015838 [Penstemon davidsonii]
NODE_103884_length_597_cov_1.572519_g51693_i0.p1	KIM30454.1	hypothetical protein M408DRAFT_328044 [Serendipita vermifera MAFF 305830]
NODE_103887_length_597_cov_1.486641_g51696_i0.p1	XP_026282345.1	putative Dol-P-Glc:Glc(2)Man(9)GlcNAc(2)-PP-Dol alpha-1,2-glucosyltransferase [Frankliniella occidentalis]
NODE_103888_length_597_cov_1.467557_g51697_i0.p1	CAG8620622.1	1576_t:CDS:2 [Rhizophagus irregularis]
NODE_103889_length_597_cov_1.458015_g51698_i0.p1	XP_026272080.1	N6-adenosine-methyltransferase subunit METTL3 isoform X2 [Frankliniella occidentalis]
NODE_103890_length_597_cov_1.374046_g51699_i0.p1	CAG8608461.1	4786_t:CDS:2 [Paraglomus brasilianum]
NODE_103893_length_597_cov_1.320611_g51702_i0.p1	KIM21108.1	hypothetical protein M408DRAFT_80970, partial [Serendipita vermifera MAFF 305830]
NODE_103895_length_597_cov_1.146947_g51704_i0.p1	CAH9132841.1	unnamed protein product [Cuscuta epithymum]
NODE_103897_length_596_cov_1590.502868_g5011_i17.p1	KAJ4966140.1	hypothetical protein NE237_017989 [Protea cynaroides]
NODE_1038_length_5482_cov_115.301534_g189_i1.p1	XP_011069355.1	uncharacterized protein LOC105155189 [Sesamum indicum]
NODE_103916_length_596_cov_17.812620_g51723_i0.p1	KAI3453798.1	hypothetical protein Pfo_010461 [Paulownia fortunei]
NODE_103919_length_596_cov_12.443595_g51726_i0.p1	XP_051132436.1	uncharacterized protein LOC127252340 [Andrographis paniculata]
NODE_10391_length_3013_cov_4.765986_g716_i5.p1	XP_022853935.1	uncharacterized protein LOC111375367, partial [Olea europaea var. sylvestris]
NODE_10391_length_3013_cov_4.765986_g716_i5.p4	KAH0695791.1	hypothetical protein KY289_013273 [Solanum tuberosum]
NODE_10391_length_3013_cov_4.765986_g716_i5.p2	CAH9108806.1	unnamed protein product [Cuscuta europaea]
NODE_103920_length_596_cov_10.300191_g51727_i0.p1	EYU39731.1	hypothetical protein MIMGU_mgv1a0003141mg, partial [Erythranthe guttata]
NODE_102968_length_607_cov_2.131086_g50825_i0.p1	CAG8642095.1	6139_t:CDS:2 [Paraglomus occultum]
NODE_103924_length_596_cov_5.938815_g51731_i0.p1	KAI3444492.1	hypothetical protein Pfo_001157 [Paulownia fortunei]
NODE_103928_length_596_cov_4.290631_g51735_i0.p1	XP_026292338.1	phosphoglucomutase [Frankliniella occidentalis]
NODE_103929_length_596_cov_4.254302_g51736_i0.p1	KAI5647626.1	hypothetical protein M9H77_33631 [Catharanthus roseus]
NODE_10392_length_3012_cov_619.898265_g4374_i0.p1	XP_052120243.1	mucin-5AC [Frankliniella occidentalis]
NODE_103931_length_596_cov_4.013384_g51738_i0.p1	GBC01473.1	hypothetical protein RclHR1_00420035 [Rhizophagus clarus]
NODE_103932_length_596_cov_3.915870_g51739_i0.p1	RIA93500.1	translation protein SH3-like domain-containing protein [Glomus cerebriforme]
NODE_103936_length_596_cov_3.753346_g51743_i0.p1	XP_022862611.1	geranylgeranyl pyrophosphate synthase, chloroplastic, partial [Olea europaea var. sylvestris]
NODE_103940_length_596_cov_3.416826_g51747_i0.p1	CAH1417666.1	unnamed protein product [Lactuca virosa]
NODE_103943_length_596_cov_3.227533_g51750_i0.p1	XP_053207016.1	LOW QUALITY PROTEIN: unconventional myosin-XV-like [Panonychus citri]
NODE_10303_length_3021_cov_111.098711_g4339_i0.p1	KAG8386367.1	hypothetical protein BUALT_Bualt03G0141500 [Buddleja alternifolia]
NODE_103944_length_596_cov_3.179732_g51751_i0.p1	KAI6183401.1	hypothetical protein M3Y97_00485300 [Aphelenchoides bicaudatus]
NODE_103949_length_596_cov_2.925430_g51756_i0.p1	KAE8742954.1	hypothetical protein FOCC_FOCC011448 [Frankliniella occidentalis]
NODE_103947_length_596_cov_3.093690_g51754_i0.p1	XP_052127327.1	probable ATP-dependent RNA helicase DDX60 [Frankliniella occidentalis]
NODE_103951_length_596_cov_2.837476_g51758_i0.p1	XP_026287503.1	protein SGT1 homolog [Frankliniella occidentalis]
NODE_103956_length_596_cov_2.678776_g51763_i0.p1	XP_026288248.1	peroxisomal membrane protein PMP34 [Frankliniella occidentalis]
NODE_103961_length_596_cov_2.609943_g51768_i0.p1	KIM33881.1	hypothetical protein M408DRAFT_86689 [Serendipita vermifera MAFF 305830]
NODE_103965_length_596_cov_2.349904_g51772_i0.p1	EYU39034.1	hypothetical protein MIMGU_mgv1a019276mg, partial [Erythranthe guttata]
NODE_103966_length_596_cov_2.344168_g51773_i0.p1	XP_042952178.1	uncharacterized mitochondrial protein AtMg00810-like [Carya illinoinensis]
NODE_103971_length_596_cov_2.175908_g51778_i0.p1	XP_026278402.1	UDP-glucose:glycoprotein glucosyltransferase isoform X2 [Frankliniella occidentalis]
NODE_103974_length_596_cov_2.040153_g51781_i0.p1	KAE8740888.1	hypothetical protein FOCC_FOCC013601, partial [Frankliniella occidentalis]
NODE_103975_length_596_cov_2.030593_g51782_i0.p1	XP_053200780.1	eukaryotic translation initiation factor 1-like [Panonychus citri]
NODE_103976_length_596_cov_1.969407_g51783_i0.p1	KAE8744301.1	hypothetical protein FOCC_FOCC009024 [Frankliniella occidentalis]
NODE_103978_length_596_cov_1.902486_g51785_i0.p1	XP_052124694.1	uncharacterized protein LOC113216171, partial [Frankliniella occidentalis]
NODE_103979_length_596_cov_1.892925_g51786_i0.p1	KIM29552.1	hypothetical protein M408DRAFT_15880 [Serendipita vermifera MAFF 305830]
NODE_103980_length_596_cov_1.881453_g51787_i0.p1	KAH6604001.1	hypothetical protein Trco_007447 [Trichoderma cornu-damae]
NODE_103985_length_596_cov_1.795411_g51792_i0.p1	XP_026280416.1	DNA polymerase epsilon catalytic subunit 1 [Frankliniella occidentalis]
NODE_10398_length_3012_cov_114.048316_g1347_i4.p1	CAI9785034.1	unnamed protein product [Fraxinus pennsylvanica]
NODE_103992_length_596_cov_1.472275_g51799_i0.p1	CAG8534348.1	4022_t:CDS:2, partial [Cetraspora pellucida]
NODE_103994_length_596_cov_1.432122_g51801_i0.p1	KIM30477.1	hypothetical protein M408DRAFT_328060 [Serendipita vermifera MAFF 305830]
NODE_103999_length_596_cov_1.091778_g51806_i0.p3	XP_052133531.1	homeobox protein lin-39-like [Frankliniella occidentalis]
NODE_103_length_8552_cov_266.949169_g44_i3.p6	KAK4481062.1	hypothetical protein RD792_011932 [Penstemon davidsonii]
NODE_104000_length_596_cov_1.028681_g51807_i0.p1	OQN96885.1	hypothetical protein B0A48_17439 [Cryoendolithus antarcticus]
NODE_104004_length_595_cov_3554.597701_g322_i69.p1	KAI3445978.1	hypothetical protein Pfo_002643 [Paulownia fortunei]
NODE_104015_length_595_cov_93.469349_g51818_i0.p1	KAI3466842.1	hypothetical protein Pfo_023505 [Paulownia fortunei]
NODE_104012_length_595_cov_127.789272_g51817_i0.p1	KAF8020492.1	hypothetical protein BT93_G1033 [Corymbia citriodora subsp. variegata]
NODE_104020_length_595_cov_44.756705_g51822_i0.p1	CAG8437506.1	16975_t:CDS:1 [Funneliformis caledonium]
NODE_104027_length_595_cov_27.503831_g51826_i0.p1	KAK4477882.1	hypothetical protein RD792_017147 [Penstemon davidsonii]
NODE_10402_length_3012_cov_83.473630_g4377_i0.p1	KAG8384891.1	hypothetical protein BUALT_Bualt04G0165400 [Buddleja alternifolia]
NODE_104045_length_595_cov_4.724138_g51842_i0.p1	KAI3491160.1	hypothetical protein L1887_44558 [Cichorium endivia]
NODE_104046_length_595_cov_4.540230_g51843_i0.p1	CAG8482861.1	12833_t:CDS:2 [Funneliformis caledonium]
NODE_104048_length_595_cov_4.300766_g51845_i0.p1	WOL19774.1	hypothetical protein Cni_G28576 [Canna indica]
NODE_104052_length_595_cov_3.775862_g51849_i0.p1	KAE8748844.1	hypothetical protein FOCC_FOCC004438 [Frankliniella occidentalis]
NODE_104056_length_595_cov_3.385057_g51853_i0.p1	KAI3469472.1	hypothetical protein Pfo_026135 [Paulownia fortunei]
NODE_104057_length_595_cov_3.379310_g51854_i0.p1	KAI6184877.1	hypothetical protein M3Y97_00643900 [Aphelenchoides bicaudatus]
NODE_104059_length_595_cov_3.337165_g51856_i0.p1	XP_026274157.1	probable cytochrome P450 6a14 [Frankliniella occidentalis]
NODE_10405_length_3012_cov_5.834297_g4379_i0.p3	XP_019241803.1	PREDICTED: uncharacterized protein LOC109221818 [Nicotiana attenuata]
NODE_104063_length_595_cov_2.942529_g51860_i0.p1	XP_046003041.1	peptidase S8/S53 domain-containing protein [Boeremia exigua]
NODE_104067_length_595_cov_2.806513_g51864_i0.p1	CEO95143.1	hypothetical protein PBRA_003909 [Plasmodiophora brassicae]
NODE_104071_length_595_cov_2.645594_g51868_i0.p1	GBC00560.1	hypothetical protein RclHR1_00390014 [Rhizophagus clarus]
NODE_104074_length_595_cov_2.595785_g51871_i0.p1	CAI2186782.1	2395_t:CDS:2, partial [Funneliformis geosporum]
NODE_104075_length_595_cov_2.501916_g51872_i0.p1	XP_052121371.1	tyrosine-protein kinase Abl isoform X10 [Frankliniella occidentalis]
NODE_104076_length_595_cov_2.452107_g51873_i0.p1	AFN52220.1	heat shock protein 70, partial [Ovis aries]
NODE_104078_length_595_cov_2.431034_g51875_i0.p1	CAK4034654.1	hypothetical protein DOTSEDRAFT_177088 [Lecanosticta acicola]
NODE_104079_length_595_cov_2.404215_g51876_i0.p1	KAI6758907.1	hypothetical protein HG531_014047 [Fusarium graminearum]
NODE_10407_length_3011_cov_209.188904_g2249_i3.p1	KAI3445775.1	hypothetical protein Pfo_002440 [Paulownia fortunei]
NODE_104081_length_595_cov_2.352490_g51878_i0.p1	XP_026277272.1	protein argonaute-2 [Frankliniella occidentalis]
NODE_104082_length_595_cov_2.346743_g51879_i0.p1	XP_026289455.1	INO80 complex subunit E [Frankliniella occidentalis]
NODE_104083_length_595_cov_2.327586_g51880_i0.p1	XP_052123605.1	nuclear factor of activated T-cells 5 [Frankliniella occidentalis]
NODE_104089_length_595_cov_1.994253_g51886_i0.p1	RIA85873.1	hypothetical protein C1645_780939 [Glomus cerebriforme]
NODE_10408_length_3011_cov_185.470728_g1419_i5.p1	KAI3456733.1	hypothetical protein Pfo_013396 [Paulownia fortunei]
NODE_103416_length_602_cov_2.017013_g51251_i0.p1	KIM26760.1	hypothetical protein M408DRAFT_330371 [Serendipita vermifera MAFF 305830]
NODE_10408_length_3011_cov_185.470728_g1419_i5.p2	KAI3456733.1	hypothetical protein Pfo_013396 [Paulownia fortunei]
NODE_104090_length_595_cov_1.869732_g51887_i0.p3	KAE8743848.1	scribbler-like [Frankliniella occidentalis]
NODE_104091_length_595_cov_1.772031_g51888_i0.p1	KZV58097.1	hypothetical protein F511_38525 [Dorcoceras hygrometricum]
NODE_104092_length_595_cov_1.768199_g51889_i0.p1	KAK4387205.1	hypothetical protein Sango_2591100 [Sesamum angolense]
NODE_104097_length_595_cov_1.613027_g51894_i0.p1	CAG9954808.1	unnamed protein product [Clonostachys rosea f. rosea IK726]
NODE_104099_length_595_cov_1.436782_g51896_i0.p1	XP_026274441.1	AT-rich interactive domain-containing protein 2 isoform X6 [Frankliniella occidentalis]
NODE_104093_length_595_cov_1.762452_g51890_i0.p1	PKC62402.1	cytochrome P450, partial [Rhizophagus irregularis]
NODE_103471_length_601_cov_4.015152_g51300_i0.p1	XP_026275521.1	aldo-keto reductase family 1 member A1 [Frankliniella occidentalis]
NODE_1040_length_5481_cov_35.195451_g485_i0.p1	KAI3455148.1	hypothetical protein Pfo_011811 [Paulownia fortunei]
NODE_1040_length_5481_cov_35.195451_g485_i0.p2	XP_022861568.1	ADP-ribosylation factor GTPase-activating protein AGD3-like [Olea europaea var. sylvestris]
NODE_104100_length_595_cov_1.434866_g51897_i0.p1	KAI3458952.1	hypothetical protein Pfo_015615 [Paulownia fortunei]
NODE_104106_length_594_cov_1827.318618_g146_i29.p1	KAI3457667.1	hypothetical protein Pfo_014330 [Paulownia fortunei]
NODE_10411_length_3011_cov_88.670865_g4380_i0.p2	KAI3461971.1	hypothetical protein Pfo_018634 [Paulownia fortunei]
NODE_10411_length_3011_cov_88.670865_g4380_i0.p3	XP_011100935.1	probable mediator of RNA polymerase II transcription subunit 26c [Sesamum indicum]
NODE_104126_length_594_cov_5.136276_g51918_i0.p1	KAK4417579.1	hypothetical protein Salat_2170600 [Sesamum alatum]
NODE_104124_length_594_cov_6.614203_g51916_i0.p1	KAH6764350.1	tubby like protein 7 [Perilla frutescens var. frutescens]
NODE_104128_length_594_cov_4.337812_g51920_i0.p1	KAI3468227.1	hypothetical protein Pfo_024890 [Paulownia fortunei]
NODE_104133_length_594_cov_4.067179_g51925_i0.p1	XP_026287097.1	interference hedgehog-like isoform X2 [Frankliniella occidentalis]
NODE_104134_length_594_cov_3.990403_g51926_i0.p1	KAE8750056.1	hypothetical protein FOCC_FOCC003180, partial [Frankliniella occidentalis]
NODE_104138_length_594_cov_3.255278_g51930_i0.p1	XP_026278217.1	nucleoporin p54 [Frankliniella occidentalis]
NODE_104135_length_594_cov_3.804223_g51927_i0.p1	KIM21271.1	hypothetical protein M408DRAFT_29710 [Serendipita vermifera MAFF 305830]
NODE_104140_length_594_cov_3.155470_g51932_i0.p1	XP_026280815.1	acylamino-acid-releasing enzyme isoform X3 [Frankliniella occidentalis]
NODE_104143_length_594_cov_2.938580_g51935_i0.p1	XP_026276727.1	signal peptidase complex catalytic subunit SEC11A [Frankliniella occidentalis]
NODE_104148_length_594_cov_2.243762_g51940_i0.p1	XP_026272188.1	uncharacterized protein LOC113202270 [Frankliniella occidentalis]
NODE_104145_length_594_cov_2.654511_g51937_i0.p1	XP_026277727.1	RING finger protein 10 [Frankliniella occidentalis]
NODE_104144_length_594_cov_2.798464_g51936_i0.p1	XP_026286441.1	uncharacterized protein LOC113212074 isoform X2 [Frankliniella occidentalis]
NODE_104157_length_594_cov_2.028791_g51949_i0.p1	XP_026282433.1	E3 ubiquitin-protein ligase RBBP6 isoform X2 [Frankliniella occidentalis]
NODE_104158_length_594_cov_1.992322_g51950_i0.p1	CAJ0757821.1	6311_t:CDS:2 [Entrophospora sp. SA101]
NODE_104161_length_594_cov_1.831094_g51953_i0.p1	XP_026274251.1	uncharacterized protein LOC113203670 [Frankliniella occidentalis]
NODE_104162_length_594_cov_1.827255_g51954_i0.p1	KIM25575.1	hypothetical protein M408DRAFT_331119 [Serendipita vermifera MAFF 305830]
NODE_104163_length_594_cov_1.819578_g51955_i0.p1	KIM32906.1	hypothetical protein M408DRAFT_14499 [Serendipita vermifera MAFF 305830]
NODE_104166_length_594_cov_1.612284_g51958_i0.p2	XP_012847426.1	PREDICTED: uncharacterized protein LOC105967373 [Erythranthe guttata]
NODE_10416_length_3010_cov_3821.787538_g1046_i1.p1	KAI3472415.1	hypothetical protein Pfo_029536 [Paulownia fortunei]
NODE_104172_length_594_cov_1.163148_g51964_i0.p1	KAE8692398.1	hypothetical protein F3Y22_tig00110839pilonHSYRG00037 [Hibiscus syriacus]
NODE_104178_length_593_cov_1054.215385_g51970_i0.p1	KAH6777037.1	glycine-rich protein 2B [Perilla frutescens var. frutescens]
NODE_104179_length_593_cov_416.255769_g51971_i0.p1	XP_022890593.1	60S ribosomal protein L23-like [Olea europaea var. sylvestris]
NODE_10418_length_3010_cov_221.330609_g4168_i1.p1	KAI3448778.1	hypothetical protein Pfo_005443 [Paulownia fortunei]
NODE_104194_length_593_cov_15.055769_g51982_i0.p1	GFP81724.1	protein arv1 [Phtheirospermum japonicum]
NODE_104198_length_593_cov_10.575000_g51986_i0.p1	EXX56443.1	hypothetical protein RirG_216210 [Rhizophagus irregularis DAOM 197198w]
NODE_104199_length_593_cov_10.426923_g51987_i0.p1	KAK4392574.1	Dihydrofolate reductase [Sesamum angolense]
NODE_104205_length_593_cov_8.230769_g51993_i0.p1	XP_026275459.1	uncharacterized protein LOC113204493 [Frankliniella occidentalis]
NODE_104210_length_593_cov_4.459615_g51998_i0.p1	QIX02466.1	hypothetical protein AMS68_007983 [Peltaster fructicola]
NODE_104218_length_593_cov_3.863462_g52006_i0.p1	XP_026271947.1	multifunctional methyltransferase subunit TRM112-like protein [Frankliniella occidentalis]
NODE_104222_length_593_cov_3.680769_g52010_i0.p1	KAI3461398.1	hypothetical protein Pfo_018061 [Paulownia fortunei]
NODE_104223_length_593_cov_3.546154_g52011_i0.p1	XP_026293348.1	peptidyl-prolyl cis-trans isomerase FKBP2 [Frankliniella occidentalis]
NODE_104225_length_593_cov_3.325000_g52013_i0.p1	KAK3930710.1	Protocadherin-like wing polarity protein stan [Frankliniella fusca]
NODE_104228_length_593_cov_3.263462_g52016_i0.p1	XP_005718380.1	unnamed protein product [Chondrus crispus]
NODE_10422_length_3010_cov_71.846101_g4385_i0.p1	KAG8384560.1	hypothetical protein BUALT_Bualt04G0130500 [Buddleja alternifolia]
NODE_104235_length_593_cov_2.876923_g52023_i0.p1	CAI2182700.1	16369_t:CDS:2 [Funneliformis geosporum]
NODE_104239_length_593_cov_2.676923_g52027_i0.p1	KIM31463.1	hypothetical protein M408DRAFT_15209 [Serendipita vermifera MAFF 305830]
NODE_104238_length_593_cov_2.709615_g52026_i0.p1	EXX53668.1	ATP-binding cassette permease MDL2 [Rhizophagus irregularis DAOM 197198w]
NODE_104244_length_593_cov_2.561538_g52032_i0.p1	CAG8523877.1	6077_t:CDS:2 [Funneliformis mosseae]
NODE_10423_length_3010_cov_59.714675_g4386_i0.p1	KAK4393832.1	putative LRR receptor-like serine/threonine-protein kinase [Sesamum angolense]
NODE_104245_length_593_cov_2.526923_g52033_i0.p1	CDO98834.1	unnamed protein product [Coffea canephora]
NODE_104247_length_593_cov_2.451923_g52035_i0.p1	CAG8788726.1	2731_t:CDS:1, partial [Racocetra persica]
NODE_104255_length_593_cov_1.873077_g52043_i0.p1	XP_026277433.1	signal recognition particle subunit SRP68 [Frankliniella occidentalis]
NODE_104246_length_593_cov_2.501923_g52034_i0.p1	RIA93376.1	aldehyde dehydrogenase domain-containing protein [Glomus cerebriforme]
NODE_104258_length_593_cov_1.609615_g52046_i0.p1	XP_026282524.1	protein Hook homolog 3 [Frankliniella occidentalis]
NODE_10425_length_3010_cov_50.547497_g574_i2.p1	KAI3452226.1	hypothetical protein Pfo_008891 [Paulownia fortunei]
NODE_104262_length_593_cov_1.394231_g52050_i0.p1	KIM28879.1	hypothetical protein M408DRAFT_329302 [Serendipita vermifera MAFF 305830]
NODE_104264_length_593_cov_1.257692_g52052_i0.p1	XP_046002680.1	uncharacterized protein C7974DRAFT_9923 [Boeremia exigua]
NODE_104265_length_593_cov_1.117308_g52053_i0.p1	KAK4400647.1	hypothetical protein Sango_1170800 [Sesamum angolense]
NODE_104267_length_592_cov_848.633911_g52054_i0.p1	KAJ0446710.1	putative twin-arginine translocation pathway, signal sequence, photosystem II Pbs27 [Helianthus annuus]
NODE_104278_length_592_cov_52.479769_g52064_i0.p1	KAK4482338.1	hypothetical protein RD792_009491, partial [Penstemon davidsonii]
NODE_104283_length_592_cov_7.061657_g52069_i0.p1	KIM24846.1	hypothetical protein M408DRAFT_331519 [Serendipita vermifera MAFF 305830]
NODE_10427_length_3010_cov_28.320395_g3650_i1.p1	KAG8366518.1	hypothetical protein BUALT_Bualt17G0088300 [Buddleja alternifolia]
NODE_104284_length_592_cov_5.435453_g52070_i0.p1	XP_026274053.1	protein FAM32A [Frankliniella occidentalis]
NODE_104294_length_592_cov_3.716763_g52080_i0.p1	XP_001025347.1	40S ribosomal protein S17 [Tetrahymena thermophila SB210]
NODE_104295_length_592_cov_3.630058_g52081_i0.p1	KAE8750948.1	hypothetical protein FOCC_FOCC002376 [Frankliniella occidentalis]
NODE_104297_length_592_cov_3.493256_g52083_i0.p1	XP_026281835.1	uncharacterized protein LOC113208839 isoform X2 [Frankliniella occidentalis]
NODE_10429_length_3009_cov_552.615804_g4387_i0.p1	XP_012852203.1	PREDICTED: serine/arginine-rich splicing factor RS40 isoform X2 [Erythranthe guttata]
NODE_104302_length_592_cov_2.953757_g52088_i0.p1	XP_052125789.1	tetratricopeptide repeat protein 28 [Frankliniella occidentalis]
NODE_104299_length_592_cov_3.252408_g52085_i0.p1	KAA8519704.1	hypothetical protein F0562_013851 [Nyssa sinensis]
NODE_104304_length_592_cov_2.834297_g52090_i0.p1	XP_053213046.1	soma ferritin-like [Panonychus citri]
NODE_104305_length_592_cov_2.657033_g52091_i0.p1	GBB99659.1	hypothetical protein RclHR1_00360008 [Rhizophagus clarus]
NODE_10430_length_3009_cov_318.916213_g3057_i5.p2	KAG5526898.1	hypothetical protein RHGRI_032977 [Rhododendron griersonianum]
NODE_104313_length_592_cov_2.364162_g52099_i0.p1	XP_026272325.1	lysophospholipid acyltransferase 5 [Frankliniella occidentalis]
NODE_104314_length_592_cov_2.362235_g52100_i0.p1	KAH8643737.1	histone H2A [Alternaria alternata]
NODE_104315_length_592_cov_2.350674_g52101_i0.p1	KAG0607864.1	hypothetical protein M758_8G061200 [Ceratodon purpureus]
NODE_104317_length_592_cov_2.308285_g52103_i0.p1	XP_026287589.1	replication stress response regulator SDE2 [Frankliniella occidentalis]
NODE_104320_length_592_cov_1.978805_g52106_i0.p1	KAG0621685.1	hypothetical protein M758_3G040300 [Ceratodon purpureus]
NODE_104322_length_592_cov_1.965318_g52108_i0.p1	XP_026286293.1	beta-1,3-galactosyltransferase brn [Frankliniella occidentalis]
NODE_104324_length_592_cov_1.774566_g52110_i0.p1	KAH8593821.1	hypothetical protein B0O99DRAFT_688258 [Bisporella sp. PMI_857]
NODE_104326_length_592_cov_1.770713_g52112_i0.p2	XP_052123824.1	WD repeat-containing protein tag-125-like [Frankliniella occidentalis]
NODE_104319_length_592_cov_2.109827_g52105_i0.p1	KAK3640717.1	hypothetical protein LTR22_016836 [Elasticomyces elasticus]
NODE_104329_length_592_cov_1.641618_g52115_i0.p1	KAG8375043.1	hypothetical protein BUALT_Bualt10G0058600 [Buddleja alternifolia]
NODE_104333_length_592_cov_1.321773_g52119_i0.p1	XP_001015852.2	DnaJ domain protein [Tetrahymena thermophila SB210]
NODE_104334_length_592_cov_1.225434_g52120_i0.p1	RIA99253.1	F-actin capping protein alpha subunit [Glomus cerebriforme]
NODE_10433_length_3009_cov_180.368869_g1915_i2.p1	XP_011100099.1	general transcription factor 3C polypeptide 3 isoform X2 [Sesamum indicum]
NODE_104346_length_591_cov_156.749035_g52127_i0.p1	XP_011072296.1	protein TAP1 [Sesamum indicum]
NODE_10435_length_3009_cov_59.460831_g759_i9.p1	KAK4409457.1	Disease resistance protein RGA5 [Sesamum angolense]
NODE_10435_length_3009_cov_59.460831_g759_i9.p2	KAI3452395.1	hypothetical protein Pfo_009060 [Paulownia fortunei]
NODE_104361_length_591_cov_8.944015_g52142_i0.p1	KAI3445386.1	hypothetical protein Pfo_002051 [Paulownia fortunei]
NODE_104372_length_591_cov_4.015444_g52152_i0.p2	XP_030970640.1	uncharacterized protein LOC115991023 [Quercus lobata]
NODE_104373_length_591_cov_3.824324_g52153_i0.p3	XP_052122760.1	Krueppel-like factor 9 isoform X2 [Frankliniella occidentalis]
NODE_10437_length_3009_cov_50.910082_g4391_i0.p4	XP_015167829.1	uncharacterized protein [Solanum tuberosum]
NODE_104381_length_591_cov_2.741313_g52161_i0.p2	CAH7768970.1	unnamed protein product [Callosobruchus chinensis]
NODE_104385_length_591_cov_2.664093_g52165_i0.p1	KIM34412.1	hypothetical protein M408DRAFT_325819 [Serendipita vermifera MAFF 305830]
NODE_104389_length_591_cov_2.389961_g52169_i0.p1	XP_056694490.1	uncharacterized protein LOC130469337 [Spinacia oleracea]
NODE_10438_length_3009_cov_32.643392_g4318_i1.p1	KAK4389823.1	putative ribonuclease H protein [Sesamum angolense]
NODE_104387_length_591_cov_2.523166_g52167_i0.p1	KAE8747099.1	hypothetical protein FOCC_FOCC006099 [Frankliniella occidentalis]
NODE_104392_length_591_cov_2.357143_g52172_i0.p1	XP_026286938.1	chromodomain-helicase-DNA-binding protein 1 isoform X3 [Frankliniella occidentalis]
NODE_104394_length_591_cov_2.279923_g52174_i0.p1	KIM30693.1	hypothetical protein M408DRAFT_66504 [Serendipita vermifera MAFF 305830]
NODE_104397_length_591_cov_2.250965_g52177_i0.p1	XP_015784248.1	26S proteasome non-ATPase regulatory subunit 3 [Tetranychus urticae]
NODE_104400_length_591_cov_2.183398_g52180_i0.p1	KAG0603857.1	hypothetical protein M758_10G126100 [Ceratodon purpureus]
NODE_1043_length_5479_cov_76.614687_g178_i3.p1	KAI3444912.1	hypothetical protein Pfo_001577 [Paulownia fortunei]
NODE_104402_length_591_cov_2.115830_g52182_i0.p1	KAI3464283.1	hypothetical protein Pfo_020946 [Paulownia fortunei]
NODE_104405_length_591_cov_1.986486_g52185_i0.p1	RIA93506.1	hypothetical protein C1645_762169 [Glomus cerebriforme]
NODE_104407_length_591_cov_1.915058_g52187_i0.p1	CAJ0907649.1	13526_t:CDS:2, partial [Entrophospora sp. SA101]
NODE_104411_length_591_cov_1.772201_g52191_i0.p1	PKK76330.1	RNA-binding domain-containing protein [Rhizophagus irregularis]
NODE_104413_length_591_cov_1.756757_g52193_i0.p1	XP_026293718.1	U6 snRNA phosphodiesterase 1 [Frankliniella occidentalis]
NODE_104416_length_591_cov_1.627413_g52196_i0.p1	KIM31464.1	hypothetical protein M408DRAFT_327665 [Serendipita vermifera MAFF 305830]
NODE_104417_length_591_cov_1.608108_g52197_i0.p1	KAH8594685.1	aspartic peptidase domain-containing protein [Bisporella sp. PMI_857]
NODE_104374_length_591_cov_3.625483_g52154_i0.p1	RIA87197.1	ribosomal protein S6e-domain-containing protein [Glomus cerebriforme]
NODE_10441_length_3009_cov_7.351158_g4393_i0.p1	XP_026294097.2	aminopeptidase N [Frankliniella occidentalis]
NODE_104424_length_591_cov_1.316602_g52204_i0.p1	CAJ0752126.1	23867_t:CDS:10 [Entrophospora sp. SA101]
NODE_104425_length_591_cov_1.295367_g52205_i0.p1	GFP90554.1	pentatricopeptide repeat-containing protein at2g22070 [Phtheirospermum japonicum]
NODE_10442_length_3008_cov_288.154003_g610_i3.p1	XP_020548932.1	ferric reduction oxidase 4 [Sesamum indicum]
NODE_104420_length_591_cov_1.492278_g52200_i0.p1	XP_026281759.1	39S ribosomal protein L46, mitochondrial [Frankliniella occidentalis]
NODE_104430_length_590_cov_94.810445_g52209_i0.p1	XP_022855378.1	MACPF domain-containing protein At1g14780-like isoform X2 [Olea europaea var. sylvestris]
NODE_104450_length_590_cov_4.940039_g52226_i0.p1	ABE77147.1	S locus F-box-S2C protein [Antirrhinum hispanicum]
NODE_10444_length_3008_cov_137.047700_g3015_i1.p1	XP_011082835.1	ubiquitin carboxyl-terminal hydrolase 25 isoform X2 [Sesamum indicum]
NODE_104451_length_590_cov_4.912959_g52227_i0.p1	KAI3445109.1	hypothetical protein Pfo_001774 [Paulownia fortunei]
NODE_104454_length_590_cov_4.365571_g52230_i0.p1	XP_034236971.1	LIM/homeobox protein Lhx1 isoform X1 [Thrips palmi]
NODE_104456_length_590_cov_3.901354_g52232_i0.p1	XP_026287309.1	uncharacterized protein LOC113212723 [Frankliniella occidentalis]
NODE_104460_length_590_cov_3.740812_g52236_i0.p1	XP_006665380.1	uncharacterized protein CCM_00157 [Cordyceps militaris CM01]
NODE_103752_length_598_cov_2.634286_g51564_i0.p1	XP_026289957.1	extended synaptotagmin-2 isoform X3 [Frankliniella occidentalis]
NODE_104461_length_590_cov_3.678917_g52237_i0.p1	XP_012849908.1	PREDICTED: uncharacterized protein LOC105969681 [Erythranthe guttata]
NODE_104471_length_590_cov_3.071567_g52247_i0.p1	XP_050242233.1	uncharacterized protein LOC126691216 [Quercus robur]
NODE_104475_length_590_cov_2.810445_g52251_i0.p1	RIA88586.1	S-adenosyl-L-methionine-dependent methyltransferase [Glomus cerebriforme]
NODE_104473_length_590_cov_2.862669_g52249_i0.p1	KAI3454139.1	hypothetical protein Pfo_010802 [Paulownia fortunei]
NODE_10443_length_3008_cov_287.412606_g1343_i5.p1	KAI3471018.1	hypothetical protein Pfo_027681 [Paulownia fortunei]
NODE_104478_length_590_cov_2.702128_g52254_i0.p1	XP_026280410.1	mitogen-activated protein kinase kinase kinase kinase 4 isoform X4 [Frankliniella occidentalis]
NODE_104479_length_590_cov_2.669246_g52255_i0.p1	GBB94385.1	hypothetical protein RclHR1_23440008 [Rhizophagus clarus]
NODE_104472_length_590_cov_3.036750_g52248_i0.p1	KAK4385918.1	hypothetical protein Sango_2715800 [Sesamum angolense]
NODE_10447_length_3008_cov_3.979216_g4394_i0.p1	KAE8740279.1	Gawky [Frankliniella occidentalis]
NODE_104480_length_590_cov_2.661509_g52256_i0.p1	KAJ2904452.1	putative sec14 cytosolic factor protein [Zalerion maritima]
NODE_104483_length_590_cov_2.580271_g52259_i0.p1	KIM26117.1	hypothetical protein M408DRAFT_330711 [Serendipita vermifera MAFF 305830]
NODE_104488_length_590_cov_2.429400_g52264_i0.p1	CAJ0762926.1	20224_t:CDS:10 [Entrophospora sp. SA101]
NODE_10448_length_3008_cov_2.839182_g4395_i0.p1	XP_026288892.1	citron rho-interacting kinase [Frankliniella occidentalis]
NODE_104494_length_590_cov_2.330754_g52270_i0.p1	XP_026283753.1	MMS19 nucleotide excision repair protein [Frankliniella occidentalis]
NODE_104495_length_590_cov_2.294004_g52271_i0.p1	XP_057492961.1	amino acid transporter AVT1I-like isoform X2 [Actinidia eriantha]
NODE_104498_length_590_cov_2.230174_g52274_i0.p1	UJR13572.1	hypothetical protein I4U23_000585 [Adineta vaga]
NODE_104493_length_590_cov_2.346228_g52269_i0.p1	KIM33325.1	hypothetical protein M408DRAFT_326085 [Serendipita vermifera MAFF 305830]
NODE_104486_length_590_cov_2.489362_g52262_i0.p1	XP_062020899.1	uncharacterized protein LOC133737338 [Rosa rugosa]
NODE_10449_length_3007_cov_375.331629_g631_i2.p2	XP_057769416.1	homeobox-leucine zipper protein HAT5 [Salvia miltiorrhiza]
NODE_103775_length_598_cov_1.929524_g51587_i0.p1	XP_026290028.1	uncharacterized protein LOC113214764 isoform X3 [Frankliniella occidentalis]
NODE_104500_length_590_cov_1.963250_g52276_i0.p1	CAJ0641824.1	6913_t:CDS:2 [Entrophospora sp. SA101]
NODE_104502_length_590_cov_1.945841_g52278_i0.p1	KIM29230.1	hypothetical protein M408DRAFT_328910 [Serendipita vermifera MAFF 305830]
NODE_104505_length_590_cov_1.794971_g52281_i0.p1	XP_052131028.1	partitioning defective 3 homolog isoform X6 [Frankliniella occidentalis]
NODE_104506_length_590_cov_1.721470_g52282_i0.p1	XP_058189400.1	LRR receptor-like serine/threonine-protein kinase EFR [Rhododendron vialii]
NODE_104507_length_590_cov_1.634429_g52283_i0.p1	XP_026293909.1	pre-mRNA-processing factor 40 homolog A isoform X2 [Frankliniella occidentalis]
NODE_10450_length_3007_cov_245.644513_g4396_i0.p1	KAI3449870.1	hypothetical protein Pfo_006535 [Paulownia fortunei]
NODE_104510_length_590_cov_1.481625_g52286_i0.p1	KIM26820.1	hypothetical protein M408DRAFT_72202 [Serendipita vermifera MAFF 305830]
NODE_104511_length_590_cov_1.479691_g52287_i0.p1	KAK4395863.1	Copia protein [Sesamum angolense]
NODE_104512_length_590_cov_1.464217_g52288_i0.p1	KAK4479598.1	hypothetical protein RD792_015118 [Penstemon davidsonii]
NODE_104527_length_589_cov_111.032946_g52301_i0.p1	KAH6817990.1	hypothetical protein C2S51_001593 [Perilla frutescens var. frutescens]
NODE_10452_length_3007_cov_78.222904_g4062_i1.p1	KAK4408964.1	protein CNGC15c [Sesamum angolense]
NODE_104537_length_589_cov_19.850775_g52309_i0.p1	XP_011086254.1	glucan endo-1,3-beta-glucosidase 4 [Sesamum indicum]
NODE_104548_length_589_cov_5.527132_g52319_i0.p3	XP_026283638.2	uncharacterized protein LOC113210039 [Frankliniella occidentalis]
NODE_10454_length_3007_cov_71.140082_g4398_i0.p1	KAI3448881.1	hypothetical protein Pfo_005546 [Paulownia fortunei]
NODE_104556_length_589_cov_3.819767_g52327_i0.p1	KIM25455.1	hypothetical protein M408DRAFT_331202 [Serendipita vermifera MAFF 305830]
NODE_104558_length_589_cov_3.523256_g52329_i0.p1	XP_026278775.1	inhibitor of growth protein 1 isoform X2 [Frankliniella occidentalis]
NODE_104543_length_589_cov_8.891473_g52315_i0.p1	KAG0580432.1	hypothetical protein KC19_4G173000 [Ceratodon purpureus]
NODE_104564_length_589_cov_3.253876_g52335_i0.p1	XP_026282584.1	NADH-ubiquinone oxidoreductase 49 kDa subunit [Frankliniella occidentalis]
NODE_104567_length_589_cov_3.052326_g52338_i0.p1	KIM24651.1	hypothetical protein M408DRAFT_75509 [Serendipita vermifera MAFF 305830]
NODE_10455_length_3007_cov_62.439332_g3987_i1.p1	KAI3456370.1	hypothetical protein Pfo_013033 [Paulownia fortunei]
NODE_104569_length_589_cov_2.968992_g52340_i0.p1	KZV23279.1	hypothetical protein F511_02180 [Dorcoceras hygrometricum]
NODE_10456_length_3007_cov_60.485003_g2767_i2.p1	KAI3455757.1	hypothetical protein Pfo_012420 [Paulownia fortunei]
NODE_104570_length_589_cov_2.930233_g52341_i0.p1	KAJ0856243.1	putative RNA-directed DNA polymerase [Helianthus annuus]
NODE_104573_length_589_cov_2.750000_g52344_i0.p3	QIV13367.1	translation elongation factor 1-alpha, partial [Colacogloea sp.]
NODE_104574_length_589_cov_2.736434_g52345_i0.p1	UJR21330.1	hypothetical protein I4U23_024424 [Adineta vaga]
NODE_104575_length_589_cov_2.676357_g52346_i0.p1	KIM24351.1	hypothetical protein M408DRAFT_235021 [Serendipita vermifera MAFF 305830]
NODE_104576_length_589_cov_2.662791_g52347_i0.p1	UVJ64809.1	translation elongation factor EF1-alpha, partial [Phaeotremella sp.]
NODE_104577_length_589_cov_2.651163_g52348_i0.p1	KIM24980.1	hypothetical protein M408DRAFT_331452 [Serendipita vermifera MAFF 305830]
NODE_104584_length_589_cov_2.375969_g52355_i0.p2	XP_045997573.1	ATP-dependent RNA helicase DED1 [Boeremia exigua]
NODE_104582_length_589_cov_2.391473_g52353_i0.p1	KAE8749464.1	hypothetical protein FOCC_FOCC003730, partial [Frankliniella occidentalis]
NODE_104585_length_589_cov_2.368217_g52356_i0.p1	KAI9184258.1	Proteasome subunit beta type-1 [Blastocladiella emersonii ATCC 22665]
NODE_104586_length_589_cov_2.348837_g52357_i0.p1	XP_026293672.2	homeobox protein TGIF2 isoform X2 [Frankliniella occidentalis]
NODE_10458_length_3007_cov_43.985003_g4400_i0.p1	KAI3469850.1	hypothetical protein Pfo_026513 [Paulownia fortunei]
NODE_104590_length_589_cov_2.213178_g52361_i0.p1	XP_052120255.1	proline-rich protein 36-like [Frankliniella occidentalis]
NODE_104598_length_589_cov_2.075581_g52369_i0.p1	KIM32954.1	hypothetical protein M408DRAFT_14527 [Serendipita vermifera MAFF 305830]
NODE_10459_length_3007_cov_18.284594_g4401_i0.p1	XP_028089715.1	F-box/kelch-repeat protein At1g57790-like [Camellia sinensis]
NODE_1045_length_5478_cov_280.819981_g400_i3.p1	PIN20402.1	Guanine nucleotide exchange factor [Handroanthus impetiginosus]
NODE_104604_length_589_cov_1.906977_g52375_i0.p1	XP_026280493.1	serine/threonine-protein kinase OSR1 [Frankliniella occidentalis]
NODE_104606_length_589_cov_1.775194_g52377_i0.p1	KIM32426.1	hypothetical protein M408DRAFT_326997 [Serendipita vermifera MAFF 305830]
NODE_104602_length_589_cov_1.934109_g52373_i0.p1	KAE8746587.1	hypothetical protein FOCC_FOCC006701 [Frankliniella occidentalis]
NODE_104608_length_589_cov_1.771318_g52379_i0.p1	XP_052127298.1	general transcription and DNA repair factor IIH helicase subunit XPD [Frankliniella occidentalis]
NODE_104612_length_589_cov_1.703488_g52383_i0.p1	CAH1760326.1	6237_t:CDS:2 [Entrophospora sp. SA101]
NODE_104614_length_589_cov_1.492248_g52385_i0.p1	KAK4410136.1	putative E3 ubiquitin-protein ligase SINA-like 6 [Sesamum angolense]
NODE_104615_length_589_cov_1.379845_g52386_i0.p1	GMH20245.1	hypothetical protein Nepgr_022086 [Nepenthes gracilis]
NODE_104617_length_589_cov_1.352713_g52388_i0.p1	XP_026289948.1	transmembrane protein 241 [Frankliniella occidentalis]
NODE_104621_length_589_cov_1.162791_g52392_i0.p3	CAD7656546.1	unnamed protein product, partial [Oppiella nova]
NODE_104632_length_588_cov_99.176699_g23161_i1.p1	EYU22991.1	hypothetical protein MIMGU_mgv1a0064623mg, partial [Erythranthe guttata]
NODE_104635_length_588_cov_77.780583_g52405_i0.p1	XP_026294310.1	60S ribosomal protein L18a [Frankliniella occidentalis]
NODE_10463_length_3006_cov_226.465053_g4404_i0.p1	KAK4381177.1	Homeobox-leucine zipper protein ANTHOCYANINLESS 2 [Sesamum angolense]
NODE_104647_length_588_cov_10.786408_g52414_i0.p1	CAG8673838.1	11520_t:CDS:1, partial [Entrophospora candida]
NODE_104657_length_588_cov_6.040777_g52423_i0.p1	KAI4313582.1	hypothetical protein L6164_026547 [Bauhinia variegata]
NODE_104644_length_588_cov_13.205825_g52412_i0.p1	KAI8324696.1	hypothetical protein GQ54DRAFT_55794 [Martensiomyces pterosporus]
NODE_104659_length_588_cov_5.714563_g52425_i0.p1	KAG8385587.1	hypothetical protein BUALT_Bualt03G0060700 [Buddleja alternifolia]
NODE_104662_length_588_cov_4.192233_g52428_i0.p2	XP_045992977.1	60S ribosomal protein-like protein L26 [Boeremia exigua]
NODE_104670_length_588_cov_3.726214_g52436_i0.p1	KIM30692.1	hypothetical protein M408DRAFT_328216 [Serendipita vermifera MAFF 305830]
NODE_104637_length_588_cov_54.537864_g52407_i0.p1	KAI3465728.1	hypothetical protein Pfo_022391 [Paulownia fortunei]
NODE_104674_length_588_cov_3.466019_g52440_i0.p2	XP_024379701.1	40S ribosomal protein S13 isoform X1 [Physcomitrium patens]
NODE_104675_length_588_cov_3.427184_g52441_i0.p1	XP_057766783.1	pectin acetylesterase 8-like isoform X2 [Salvia miltiorrhiza]
NODE_104680_length_588_cov_2.910680_g52446_i0.p1	XP_009614876.1	probable WRKY transcription factor 31 [Nicotiana tomentosiformis]
NODE_104682_length_588_cov_2.889320_g52448_i0.p1	KAG8808991.1	pre-mRNA-splicing factor 8 [Serendipita sp. 401]
NODE_104687_length_588_cov_2.664078_g52453_i0.p1	XP_026272540.1	condensin complex subunit 1 [Frankliniella occidentalis]
NODE_10468_length_3006_cov_119.430958_g2385_i4.p1	KAI3456810.1	hypothetical protein Pfo_013473 [Paulownia fortunei]
NODE_104695_length_588_cov_2.304854_g52461_i0.p1	XP_026277414.1	protein lin-9 homolog [Frankliniella occidentalis]
NODE_104696_length_588_cov_2.273786_g52462_i0.p1	XP_026277433.1	signal recognition particle subunit SRP68 [Frankliniella occidentalis]
NODE_104698_length_588_cov_2.248544_g52464_i0.p1	KIM32474.1	hypothetical protein M408DRAFT_327029 [Serendipita vermifera MAFF 305830]
NODE_1046_length_5478_cov_66.098057_g489_i0.p1	KAI3447315.1	hypothetical protein Pfo_003980 [Paulownia fortunei]
NODE_10469_length_3006_cov_101.731333_g1858_i1.p1	KAI3464554.1	hypothetical protein Pfo_021217 [Paulownia fortunei]
NODE_1046_length_5478_cov_66.098057_g489_i0.p3	KAI3445969.1	hypothetical protein Pfo_002634 [Paulownia fortunei]
NODE_104700_length_588_cov_2.184466_g52466_i0.p1	KAK4407474.1	hypothetical protein Sango_0328400 [Sesamum angolense]
NODE_104703_length_588_cov_2.137864_g52469_i0.p1	XP_026274151.1	BRISC complex subunit FAM175B [Frankliniella occidentalis]
NODE_104705_length_588_cov_2.085437_g52471_i0.p1	KAH7339427.1	hypothetical protein B0J17DRAFT_655089 [Rhizoctonia solani]
NODE_104707_length_588_cov_2.019417_g52473_i0.p1	KIM29181.1	glycosyltransferase family 20 protein [Serendipita vermifera MAFF 305830]
NODE_104708_length_588_cov_1.996117_g52474_i0.p1	KAG8784844.1	hypothetical protein FRC15_002507 [Serendipita sp. 397]
NODE_104710_length_588_cov_1.970874_g52476_i0.p1	KAE8741898.1	hypothetical protein FOCC_FOCC012550 [Frankliniella occidentalis]
NODE_104712_length_588_cov_1.939806_g52478_i0.p2	XP_034234359.1	mucin-5AC [Thrips palmi]
NODE_104715_length_588_cov_1.704854_g52481_i0.p1	KAK4390877.1	hypothetical protein Sango_2151000 [Sesamum angolense]
NODE_104716_length_588_cov_1.691262_g52482_i0.p2	KAE8748890.1	Cuticle Protein CPAP1 3 [Frankliniella occidentalis]
NODE_104709_length_588_cov_1.978641_g52475_i0.p1	RIA91841.1	ATP synthase subunit D-domain-containing protein [Glomus cerebriforme]
NODE_104717_length_588_cov_1.667961_g52483_i0.p1	KAK4490904.1	hypothetical protein RD792_001620 [Penstemon davidsonii]
NODE_104719_length_588_cov_1.636893_g52485_i0.p1	RGB40980.1	ML domain-containing protein [Rhizophagus diaphanus]
NODE_104720_length_588_cov_1.607767_g52486_i0.p1	KAE8736552.1	hypothetical protein FOCC_FOCC017993 [Frankliniella occidentalis]
NODE_104721_length_588_cov_1.598058_g52487_i0.p1	XP_026293238.1	patronin isoform X14 [Frankliniella occidentalis]
NODE_104724_length_588_cov_1.553398_g52490_i0.p1	KAJ1307818.1	hypothetical protein OPQ81_001899 [Rhizoctonia solani]
NODE_104726_length_588_cov_1.188350_g52492_i0.p1	CAG8436287.1	1748_t:CDS:2 [Entrophospora candida]
NODE_10472_length_3006_cov_38.005455_g4407_i0.p1	KAI3459062.1	hypothetical protein Pfo_015725 [Paulownia fortunei]
NODE_104734_length_587_cov_75.834630_g52500_i0.p1	XP_026291494.1	uncharacterized protein LOC113216023 [Frankliniella occidentalis]
NODE_104735_length_587_cov_67.678988_g52501_i0.p1	KAF7141638.1	hypothetical protein RHSIM_Rhsim06G0089200 [Rhododendron simsii]
NODE_104737_length_587_cov_59.675097_g11517_i3.p1	KAG8371141.1	hypothetical protein BUALT_Bualt13G0055900 [Buddleja alternifolia]
NODE_10473_length_3006_cov_29.190249_g4408_i0.p1	XP_048337165.1	BRASSINOSTEROID INSENSITIVE 1-associated receptor kinase 1-like isoform X3 [Ziziphus jujuba var. spinosa]
NODE_104750_length_587_cov_17.340467_g52515_i0.p1	UKZ67490.1	hypothetical protein TrAtP1_013358 [Trichoderma atroviride]
NODE_104727_length_588_cov_0.891262_g52493_i0.p1	PVF97646.1	hypothetical protein CPB86DRAFT_415301 [Serendipita vermifera]
NODE_104757_length_587_cov_5.916342_g52521_i0.p1	XP_026291866.2	uncharacterized protein LOC113216333 [Frankliniella occidentalis]
NODE_104759_length_587_cov_5.408560_g52523_i0.p1	CAB4435460.1	unnamed protein product [Rhizophagus irregularis]
NODE_104764_length_587_cov_4.180934_g52528_i0.p1	KAK0391916.1	hypothetical protein NLU13_1414 [Sarocladium strictum]
NODE_104772_length_587_cov_3.284047_g52536_i0.p1	XP_026293932.1	chromatin modification-related protein MEAF6 [Frankliniella occidentalis]
NODE_104766_length_587_cov_3.780156_g52530_i0.p1	KAE8750511.1	hypothetical protein FOCC_FOCC002805 [Frankliniella occidentalis]
NODE_104773_length_587_cov_3.282101_g52537_i0.p1	XP_052121044.1	exosome complex component RRP42 [Frankliniella occidentalis]
NODE_104778_length_587_cov_2.984436_g52542_i0.p1	RIA92501.1	hypothetical protein C1645_765000 [Glomus cerebriforme]
NODE_10477_length_3005_cov_159.860164_g4411_i0.p1	KAK4479738.1	hypothetical protein RD792_015270 [Penstemon davidsonii]
NODE_104784_length_587_cov_2.836576_g52548_i0.p1	KIM24458.1	hypothetical protein M408DRAFT_75932 [Serendipita vermifera MAFF 305830]
NODE_104785_length_587_cov_2.830739_g52549_i0.p1	XP_043694714.1	60S acidic ribosomal protein P2-like [Telopea speciosissima]
NODE_10477_length_3005_cov_159.860164_g4411_i0.p2	KDO65356.1	hypothetical protein CISIN_1g0099512mg, partial [Citrus sinensis]
NODE_104787_length_587_cov_2.706226_g52551_i0.p1	XP_026278748.1	E3 ubiquitin-protein ligase UBR5 [Frankliniella occidentalis]
NODE_104788_length_587_cov_2.659533_g52552_i0.p1	KIM22859.1	hypothetical protein M408DRAFT_332720 [Serendipita vermifera MAFF 305830]
NODE_10478_length_3005_cov_101.019100_g4165_i1.p1	KAI3444502.1	hypothetical protein Pfo_001167 [Paulownia fortunei]
NODE_10478_length_3005_cov_101.019100_g4165_i1.p2	KAI3449212.1	hypothetical protein Pfo_005877 [Paulownia fortunei]
NODE_104796_length_587_cov_2.198444_g52560_i0.p1	XP_026275659.1	5-aminolevulinate synthase, erythroid-specific, mitochondrial [Frankliniella occidentalis]
NODE_10479_length_3005_cov_97.818213_g3883_i1.p1	KAI3451968.1	hypothetical protein Pfo_008633 [Paulownia fortunei]
NODE_1047_length_5477_cov_55.839933_g443_i1.p1	KAI3454024.1	hypothetical protein Pfo_010687 [Paulownia fortunei]
NODE_104802_length_587_cov_1.988327_g52566_i0.p1	XP_026277982.1	histone deacetylase complex subunit SAP30 homolog [Frankliniella occidentalis]
NODE_104803_length_587_cov_1.974708_g52567_i0.p1	XP_024395558.1	40S ribosomal protein S25-4-like [Physcomitrium patens]
NODE_104807_length_587_cov_1.850195_g52571_i0.p1	XP_052124819.1	piezo-type mechanosensitive ion channel component isoform X7 [Frankliniella occidentalis]
NODE_10480_length_3005_cov_90.595839_g4009_i2.p2	PIM97827.1	Rb (Retinoblastoma tumor suppressor)-related protein [Handroanthus impetiginosus]
NODE_104811_length_587_cov_1.536965_g52575_i0.p1	KJK83850.1	hypothetical protein H634G_00213, partial [Metarhizium anisopliae BRIP 53293]
NODE_104812_length_587_cov_1.437743_g52576_i0.p1	XP_058784743.1	uncharacterized protein LOC131659587 [Vicia villosa]
NODE_104813_length_587_cov_1.424125_g52577_i0.p1	XP_034253461.1	phosphatidylinositol-binding clathrin assembly protein LAP isoform X3 [Thrips palmi]
NODE_104814_length_587_cov_1.389105_g52578_i0.p1	CAG8534734.1	11517_t:CDS:2 [Entrophospora candida]
NODE_104816_length_587_cov_1.346304_g52580_i0.p1	KAG4442555.1	hypothetical protein IFR05_001967 [Cadophora sp. M221]
NODE_104815_length_587_cov_1.348249_g52579_i0.p1	XP_015790506.1	vasodilator-stimulated phosphoprotein [Tetranychus urticae]
NODE_104817_length_587_cov_1.311284_g52581_i0.p1	KAI6763666.1	hypothetical protein HG530_007455 [Fusarium avenaceum]
NODE_104818_length_587_cov_1.188716_g52582_i0.p1	XP_052131584.1	protein-methionine sulfoxide oxidase mical3a isoform X15 [Frankliniella occidentalis]
NODE_104826_length_586_cov_216.898635_g52588_i0.p1	KAK4402245.1	putative late blight resistance proteinR1A-10 [Sesamum angolense]
NODE_10482_length_3005_cov_80.709413_g4412_i0.p1	KAG8382220.1	hypothetical protein BUALT_Bualt05G0054000 [Buddleja alternifolia]
NODE_104832_length_586_cov_54.807018_g52594_i0.p1	XP_026286004.1	60S ribosomal protein L21 [Frankliniella occidentalis]
NODE_104833_length_586_cov_20.849903_g52595_i0.p1	RRT42286.1	hypothetical protein B296_00024088 [Ensete ventricosum]
NODE_104836_length_586_cov_11.109162_g52598_i0.p1	KAK4427397.1	hypothetical protein Salat_1508600 [Sesamum alatum]
NODE_104840_length_586_cov_7.534113_g52602_i0.p1	PIN08376.1	hypothetical protein CDL12_19050 [Handroanthus impetiginosus]
NODE_104843_length_586_cov_5.136452_g52605_i0.p1	XP_052127521.1	fasciclin-2 [Frankliniella occidentalis]
NODE_10483_length_3005_cov_78.208049_g4413_i0.p1	KAI3451526.1	hypothetical protein Pfo_008191 [Paulownia fortunei]
NODE_104845_length_586_cov_4.822612_g52607_i0.p1	XP_024370319.1	60S acidic ribosomal protein P2-2-like [Physcomitrium patens]
NODE_104846_length_586_cov_4.742690_g52608_i0.p1	CAB4429671.1	unnamed protein product [Rhizophagus irregularis]
NODE_104847_length_586_cov_4.339181_g52609_i0.p1	KAG8363105.1	hypothetical protein BUALT_BualtUnG0004100 [Buddleja alternifolia]
NODE_104851_length_586_cov_3.719298_g52613_i0.p1	PIN11518.1	hypothetical protein CDL12_15887 [Handroanthus impetiginosus]
NODE_104850_length_586_cov_3.729045_g52612_i0.p1	OQO15024.1	hypothetical protein B0A48_00406 [Cryoendolithus antarcticus]
NODE_104855_length_586_cov_3.627680_g52617_i0.p1	RGB35700.1	hypothetical protein C1646_667508 [Rhizophagus diaphanus]
NODE_104862_length_586_cov_2.853801_g52624_i0.p1	KAE8751821.1	hypothetical protein FOCC_FOCC001670 [Frankliniella occidentalis]
NODE_104871_length_586_cov_2.534113_g52633_i0.p1	RIA98523.1	hypothetical protein C1645_749579 [Glomus cerebriforme]
NODE_104874_length_586_cov_2.397661_g52636_i0.p1	XP_042380904.1	60S ribosomal protein L15-2-like [Zingiber officinale]
NODE_104875_length_586_cov_2.393762_g52637_i0.p1	KAE8748866.1	hypothetical protein FOCC_FOCC004460 [Frankliniella occidentalis]
NODE_104879_length_586_cov_2.233918_g52641_i0.p2	XP_026293632.1	fatty acyl-CoA reductase wat-like [Frankliniella occidentalis]
NODE_10487_length_3005_cov_52.448499_g2083_i4.p1	KAI3466516.1	hypothetical protein Pfo_023179 [Paulownia fortunei]
NODE_104877_length_586_cov_2.331384_g52639_i0.p1	KIM29450.1	hypothetical protein M408DRAFT_113587 [Serendipita vermifera MAFF 305830]
NODE_104881_length_586_cov_2.216374_g52643_i0.p1	GBB97971.1	hypothetical protein RclHR1_03110003 [Rhizophagus clarus]
NODE_104882_length_586_cov_2.212476_g52644_i0.p1	PKK64895.1	hypothetical protein RhiirC2_755905 [Rhizophagus irregularis]
NODE_104883_length_586_cov_2.087719_g52645_i0.p1	KIM32030.1	hypothetical protein M408DRAFT_327391 [Serendipita vermifera MAFF 305830]
NODE_104885_length_586_cov_1.986355_g52647_i0.p1	XP_026292930.1	maternal protein exuperantia isoform X2 [Frankliniella occidentalis]
NODE_104887_length_586_cov_1.890838_g52649_i0.p1	PIN00810.1	Shikimate O-hydroxycinnamoyltransferase [Handroanthus impetiginosus]
NODE_104888_length_586_cov_1.873294_g52650_i0.p1	XP_045993839.1	covalently-linked cell wall protein-like protein [Boeremia exigua]
NODE_104891_length_586_cov_1.795322_g52653_i0.p1	KAG0578884.1	hypothetical protein KC19_4G056800 [Ceratodon purpureus]
NODE_104892_length_586_cov_1.758285_g52654_i0.p1	XP_026283920.1	ribosome biogenesis protein NOP53 [Frankliniella occidentalis]
NODE_104890_length_586_cov_1.795322_g52652_i0.p1	CAH9081989.1	unnamed protein product [Cuscuta epithymum]
NODE_104896_length_586_cov_1.656920_g52658_i0.p1	KAI3443978.1	hypothetical protein Pfo_000643, partial [Paulownia fortunei]
NODE_104897_length_586_cov_1.639376_g52659_i0.p1	XP_058784979.1	uncharacterized protein LOC131659870 [Vicia villosa]
NODE_104900_length_586_cov_1.499025_g52662_i0.p1	CAD7634653.1	unnamed protein product [Medioppia subpectinata]
NODE_104901_length_586_cov_1.477583_g52663_i0.p1	KAI3453953.1	hypothetical protein Pfo_010616 [Paulownia fortunei]
NODE_104903_length_586_cov_1.311891_g52665_i0.p1	RWS31269.1	alpha 1:2 mannosidase precursor-like protein [Leptotrombidium deliense]
NODE_104908_length_585_cov_1467.390625_g52670_i0.p1	KAH6794203.1	Dormancy/auxin associated family protein [Perilla frutescens var. hirtella]
NODE_104909_length_585_cov_1418.851562_g52671_i0.p1	KAK4488568.1	hypothetical protein RD792_004334 [Penstemon davidsonii]
NODE_104927_length_585_cov_12.388672_g42979_i2.p1	KIM26140.1	hypothetical protein M408DRAFT_330725 [Serendipita vermifera MAFF 305830]
NODE_103873_length_597_cov_1.980916_g51682_i0.p1	EME43228.1	hypothetical protein DOTSEDRAFT_80702 [Dothistroma septosporum NZE10]
NODE_104939_length_585_cov_3.960938_g52698_i0.p1	KAK4491601.1	hypothetical protein RD792_002356 [Penstemon davidsonii]
NODE_10493_length_3004_cov_262.887069_g4418_i0.p1	KAG8364748.1	hypothetical protein BUALT_Bualt18G0030900 [Buddleja alternifolia]
NODE_104942_length_585_cov_3.720703_g52701_i0.p1	KAE8738809.1	hypothetical protein FOCC_FOCC015708 [Frankliniella occidentalis]
NODE_104943_length_585_cov_3.431641_g52702_i0.p1	KAF5454422.1	hypothetical protein F2P56_024089, partial [Juglans regia]
NODE_104947_length_585_cov_3.183594_g52706_i0.p1	QWN59138.1	ATP-binding cassette C transporter [Rehmannia glutinosa]
NODE_104949_length_585_cov_3.146484_g52708_i0.p1	KAI3447896.1	hypothetical protein Pfo_004561 [Paulownia fortunei]
NODE_104951_length_585_cov_3.111328_g52710_i0.p1	PIN09831.1	hypothetical protein CDL12_17585 [Handroanthus impetiginosus]
NODE_104961_length_585_cov_2.464844_g52720_i0.p1	XP_026293965.1	protein BUD31 homolog [Frankliniella occidentalis]
NODE_104963_length_585_cov_2.429688_g52722_i0.p1	XP_026272844.1	uncharacterized protein LOC113202697 [Frankliniella occidentalis]
NODE_104966_length_585_cov_2.289062_g52725_i0.p1	KAE8738793.1	hypothetical protein FOCC_FOCC015720 [Frankliniella occidentalis]
NODE_104967_length_585_cov_2.216797_g52726_i0.p1	XP_052126532.1	kinesin-like protein KIF11-A [Frankliniella occidentalis]
NODE_104968_length_585_cov_2.207031_g52727_i0.p1	XP_026283130.1	iron-sulfur cluster assembly 1 homolog, mitochondrial [Frankliniella occidentalis]
NODE_104976_length_585_cov_2.037109_g52735_i0.p1	XP_026276612.1	double-strand break repair protein MRE11 [Frankliniella occidentalis]
NODE_10497_length_3004_cov_54.335380_g4419_i0.p1	KAI3469483.1	hypothetical protein Pfo_026146 [Paulownia fortunei]
NODE_104980_length_585_cov_1.832031_g52739_i0.p1	KIM21343.1	hypothetical protein M408DRAFT_109074 [Serendipita vermifera MAFF 305830]
NODE_104981_length_585_cov_1.826172_g52740_i0.p1	XP_058768387.1	uncharacterized protein LOC131642117 [Vicia villosa]
NODE_104983_length_585_cov_1.796875_g52742_i0.p1	XP_053214218.1	protein split ends-like isoform X2 [Panonychus citri]
NODE_104988_length_585_cov_1.498047_g52747_i0.p1	XP_026282776.1	active breakpoint cluster region-related protein [Frankliniella occidentalis]
NODE_10498_length_3004_cov_33.880246_g4420_i0.p1	KAK4486362.1	hypothetical protein RD792_009035 [Penstemon davidsonii]
NODE_104990_length_585_cov_1.464844_g52749_i0.p1	GFQ03199.1	asparagine--tRNA ligase [Phtheirospermum japonicum]
NODE_104992_length_585_cov_1.380859_g52751_i0.p1	KIM29630.1	hypothetical protein M408DRAFT_68062 [Serendipita vermifera MAFF 305830]
NODE_104993_length_585_cov_1.224609_g52752_i0.p2	KIM29271.1	hypothetical protein M408DRAFT_121648 [Serendipita vermifera MAFF 305830]
NODE_1049_length_5475_cov_21.108663_g490_i0.p1	KAE8803228.1	non-ltr retroelement reverse transcriptase [Hordeum vulgare]
NODE_104_length_8544_cov_105.697084_g60_i0.p1	KAK4480525.1	hypothetical protein RD792_013601 [Penstemon davidsonii]
NODE_10500_length_3003_cov_289.717065_g3353_i3.p1	KAI3446150.1	hypothetical protein Pfo_002815 [Paulownia fortunei]
NODE_105010_length_584_cov_33.675147_g52768_i0.p1	KAK2654418.1	hypothetical protein Ddye_014274 [Dipteronia dyeriana]
NODE_105013_length_584_cov_26.843444_g52770_i0.p1	XP_057773756.1	protein SAMBA [Salvia miltiorrhiza]
NODE_105018_length_584_cov_10.536204_g52775_i0.p1	XP_027109929.1	uncharacterized protein [Coffea arabica]
NODE_104986_length_585_cov_1.648438_g52745_i0.p2	XP_052124986.1	talin-1 isoform X3 [Frankliniella occidentalis]
NODE_10501_length_3003_cov_273.071672_g380_i3.p1	KAI3462199.1	hypothetical protein Pfo_018862 [Paulownia fortunei]
NODE_105028_length_584_cov_4.060665_g52785_i0.p1	XP_052123175.1	RNA-binding protein 34 [Frankliniella occidentalis]
NODE_105017_length_584_cov_13.363992_g52774_i0.p1	CAA0840891.1	Oxygen-evolving enhancer protein 1-1-chloroplastic [Striga hermonthica]
NODE_10502_length_3003_cov_160.534812_g4421_i0.p4	CAA2965971.1	monocopper oxidase SKU5 [Olea europaea subsp. europaea]
NODE_105032_length_584_cov_3.563601_g52789_i0.p1	KIM31039.1	hypothetical protein M408DRAFT_327933 [Serendipita vermifera MAFF 305830]
NODE_105036_length_584_cov_3.377691_g52793_i0.p1	KAH8590941.1	hypothetical protein B0O99DRAFT_520349 [Bisporella sp. PMI_857]
NODE_105039_length_584_cov_3.227006_g52796_i0.p1	KIM20922.1	hypothetical protein M408DRAFT_118006 [Serendipita vermifera MAFF 305830]
NODE_10503_length_3003_cov_154.597611_g4422_i0.p1	KAI3474900.1	hypothetical protein Pfo_030211, partial [Paulownia fortunei]
NODE_105040_length_584_cov_2.974560_g52797_i0.p1	KIM25243.1	hypothetical protein M408DRAFT_331340 [Serendipita vermifera MAFF 305830]
NODE_105041_length_584_cov_2.947162_g52798_i0.p1	AML79470.1	putative LOV domain-containing protein [Plantago maritima]
NODE_105048_length_584_cov_2.641879_g52805_i0.p1	XP_026274180.2	uncharacterized protein LOC113203624 [Frankliniella occidentalis]
NODE_105043_length_584_cov_2.915851_g52800_i0.p1	KAI6767864.1	hypothetical protein HG530_005873 [Fusarium avenaceum]
NODE_105052_length_584_cov_2.557730_g52809_i0.p1	XP_052123471.1	uncharacterized protein LOC127749431 [Frankliniella occidentalis]
NODE_105055_length_584_cov_2.426614_g52812_i0.p1	WOK96747.1	protein FAR1-RELATED SEQUENCE 5-like [Canna indica]
NODE_105056_length_584_cov_2.418787_g52813_i0.p1	KIM33132.1	hypothetical protein M408DRAFT_149333 [Serendipita vermifera MAFF 305830]
NODE_105058_length_584_cov_2.311155_g52815_i0.p1	XP_030504972.1	uncharacterized protein LOC115719940 [Cannabis sativa]
NODE_105059_length_584_cov_2.260274_g52816_i0.p2	KIM30865.1	hypothetical protein M408DRAFT_327810 [Serendipita vermifera MAFF 305830]
NODE_105061_length_584_cov_2.097847_g52818_i0.p1	XP_026294521.1	mitogen-activated protein kinase kinase kinase 7 [Frankliniella occidentalis]
NODE_105063_length_584_cov_2.033268_g52820_i0.p1	KIM22506.1	hypothetical protein M408DRAFT_332887 [Serendipita vermifera MAFF 305830]
NODE_105064_length_584_cov_1.898239_g52821_i0.p1	XP_026281275.2	uncharacterized protein LOC113208479 isoform X2 [Frankliniella occidentalis]
NODE_105066_length_584_cov_1.786693_g52823_i0.p1	KAE8739214.1	hypothetical protein FOCC_FOCC015286 [Frankliniella occidentalis]
NODE_105072_length_584_cov_1.716243_g52829_i0.p1	CAG8525112.1	7158_t:CDS:1 [Scutellospora calospora]
NODE_105074_length_584_cov_1.655577_g52831_i0.p1	PKK74347.1	hypothetical protein RhiirC2_739056, partial [Rhizophagus irregularis]
NODE_105078_length_584_cov_1.440313_g52835_i0.p2	XP_052133222.1	uncharacterized protein LOC113213630 isoform X33 [Frankliniella occidentalis]
NODE_105080_length_584_cov_1.227006_g52837_i0.p1	QSZ32406.1	hypothetical protein DSL72_001980 [Monilinia vaccinii-corymbosi]
NODE_105095_length_583_cov_83.850980_g52850_i0.p1	KAG8370049.1	hypothetical protein BUALT_Bualt14G0077200 [Buddleja alternifolia]
NODE_105069_length_584_cov_1.759295_g52826_i0.p1	XP_052133319.1	uncharacterized protein LOC113216119 [Frankliniella occidentalis]
NODE_10509_length_3003_cov_86.051195_g3502_i2.p2	GFP85662.1	RNA polymerase ii-associated factor 1 homolog [Phtheirospermum japonicum]
NODE_1050_length_5474_cov_6.057212_g491_i0.p1	KAF3457943.1	hypothetical protein FNV43_RR02604 [Rhamnella rubrinervis]
NODE_105102_length_583_cov_25.376471_g52855_i0.p1	XP_009796599.1	PREDICTED: uncharacterized protein At5g43822-like isoform X5 [Nicotiana sylvestris]
NODE_105106_length_583_cov_12.456863_g52859_i0.p1	KAK4386463.1	hypothetical protein Sango_2516900 [Sesamum angolense]
NODE_105110_length_583_cov_7.394118_g52863_i0.p1	KIM20981.1	hypothetical protein M408DRAFT_81221 [Serendipita vermifera MAFF 305830]
NODE_105120_length_583_cov_3.949020_g52873_i0.p1	XP_026287187.1	uncharacterized protein LOC113212610 [Frankliniella occidentalis]
NODE_105121_length_583_cov_3.905882_g52874_i0.p1	KAG8391410.1	hypothetical protein BUALT_Bualt01G0184700 [Buddleja alternifolia]
NODE_105124_length_583_cov_3.543137_g52877_i0.p1	GBB99454.1	hypothetical protein RclHR1_03530001 [Rhizophagus clarus]
NODE_10512_length_3003_cov_31.736177_g215_i2.p1	KAK4418321.1	hypothetical protein Salat_2244800 [Sesamum alatum]
NODE_105134_length_583_cov_2.925490_g52887_i0.p1	KAK2968068.1	hypothetical protein RJ640_000483 [Escallonia rubra]
NODE_105136_length_583_cov_2.898039_g52889_i0.p1	CAH9128546.1	unnamed protein product [Cuscuta epithymum]
NODE_105139_length_583_cov_2.558824_g52892_i0.p1	XP_026276846.1	chloride channel protein 2 isoform X3 [Frankliniella occidentalis]
NODE_105128_length_583_cov_3.374510_g52881_i0.p1	XP_026294303.1	aldehyde dehydrogenase family 16 member A1 [Frankliniella occidentalis]
NODE_105143_length_583_cov_2.364706_g52896_i0.p2	CAJ0843205.1	19385_t:CDS:2 [Entrophospora sp. SA101]
NODE_10514_length_3003_cov_20.273379_g4426_i0.p1	KAI3450976.1	hypothetical protein Pfo_007641 [Paulownia fortunei]
NODE_105150_length_583_cov_2.111765_g52903_i0.p1	KIM33574.1	hypothetical protein M408DRAFT_310025 [Serendipita vermifera MAFF 305830]
NODE_105151_length_583_cov_2.109804_g52904_i0.p1	KAI3473042.1	hypothetical protein Pfo_031241 [Paulownia fortunei]
NODE_105160_length_583_cov_1.686275_g52913_i0.p1	RIA92833.1	kinase-like domain-containing protein [Glomus cerebriforme]
NODE_105161_length_583_cov_1.649020_g52914_i0.p1	RIA92193.1	hypothetical protein C1645_820989 [Glomus cerebriforme]
NODE_105162_length_583_cov_1.625490_g52915_i0.p1	XP_026271419.1	huntingtin-interacting protein 1 isoform X2 [Frankliniella occidentalis]
NODE_105167_length_583_cov_1.366667_g52920_i0.p1	XP_026277781.1	proton-coupled amino acid transporter-like protein pathetic isoform X3 [Frankliniella occidentalis]
NODE_10516_length_3003_cov_14.104778_g1843_i3.p3	KAK4387779.1	hypothetical protein Sango_2384500 [Sesamum angolense]
NODE_10516_length_3003_cov_14.104778_g1843_i3.p1	KAK4389823.1	putative ribonuclease H protein [Sesamum angolense]
NODE_105179_length_582_cov_34.155206_g52930_i0.p1	XP_011094512.1	uncharacterized protein LOC105174187 [Sesamum indicum]
NODE_10517_length_3003_cov_10.140956_g4428_i0.p1	XP_052126247.1	piwi-like protein Siwi [Frankliniella occidentalis]
NODE_105185_length_582_cov_9.931238_g52936_i0.p1	RHN50020.1	putative transcription factor AP2-EREBP family [Medicago truncatula]
NODE_105182_length_582_cov_14.638507_g52933_i0.p1	PKY59545.1	hypothetical protein RhiirA4_430487 [Rhizophagus irregularis]
NODE_105190_length_582_cov_8.212181_g52941_i0.p1	XP_057787027.1	protein NONRESPONDING TO OXYLIPINS 2, mitochondrial isoform X4 [Salvia miltiorrhiza]
NODE_105193_length_582_cov_5.499018_g52944_i0.p1	KAK4771327.1	hypothetical protein SAY87_031859 [Trapa incisa]
NODE_105188_length_582_cov_9.337917_g52939_i0.p1	KAI3472139.1	hypothetical protein Pfo_029627 [Paulownia fortunei]
NODE_105203_length_582_cov_3.351670_g52954_i0.p1	KZV17193.1	putative receptor-like protein kinase [Dorcoceras hygrometricum]
NODE_105205_length_582_cov_3.223969_g52956_i0.p1	GBB96699.1	hypothetical protein RclHR1_02810017 [Rhizophagus clarus]
NODE_105208_length_582_cov_3.045187_g52959_i0.p1	XP_026291954.1	39S ribosomal protein L15, mitochondrial [Frankliniella occidentalis]
NODE_10520_length_3002_cov_216.901673_g798_i2.p5	KAB8092671.1	hypothetical protein EE612_019006, partial [Oryza sativa]
NODE_105210_length_582_cov_2.962672_g52961_i0.p1	AFX73061.1	14-3-3 protein, partial [Difflugia sp. LAK-2012]
NODE_105211_length_582_cov_2.960707_g52962_i0.p1	PIN05265.1	RNA polymerase II transcription initiation [Handroanthus impetiginosus]
NODE_105214_length_582_cov_2.738703_g52965_i0.p1	XP_026278271.1	tubulin-specific chaperone D [Frankliniella occidentalis]
NODE_105216_length_582_cov_2.719057_g52967_i0.p2	KIM34213.1	glycosyltransferase family 8 protein [Serendipita vermifera MAFF 305830]
NODE_105219_length_582_cov_2.640472_g52970_i0.p1	CAJ0767229.1	7020_t:CDS:2, partial [Entrophospora sp. SA101]
NODE_10521_length_3002_cov_115.304541_g602_i2.p1	KAK4436352.1	Pre-rRNA-processing protein T [Sesamum alatum]
NODE_105228_length_582_cov_2.355599_g52979_i0.p1	AUW91713.1	HEM protein, partial [Oocyclus sp. INB014]
NODE_105229_length_582_cov_2.341847_g52980_i0.p1	KAJ4317255.1	hypothetical protein N0V94_005020 [Neodidymelliopsis sp. IMI 364377]
NODE_10522_length_3002_cov_109.127006_g4004_i1.p1	KAG8377872.1	hypothetical protein BUALT_Bualt08G0078800 [Buddleja alternifolia]
NODE_105231_length_582_cov_2.328094_g52982_i0.p1	XP_046002577.1	uncharacterized protein C7974DRAFT_371023 [Boeremia exigua]
NODE_105233_length_582_cov_2.296660_g52984_i0.p2	KAI5363953.1	hypothetical protein Slin14017_G059170 [Septoria linicola]
NODE_105234_length_582_cov_2.267191_g52985_i0.p1	XP_052122802.1	longitudinals lacking protein, isoforms H/M/V isoform X8 [Frankliniella occidentalis]
NODE_105240_length_582_cov_1.925344_g52991_i0.p1	KAH6824419.1	1-amino-cyclopropane-1-carboxylate synthase 8 [Perilla frutescens var. hirtella]
NODE_105241_length_582_cov_1.815324_g52992_i0.p1	XP_026285359.1	SAGA-associated factor 29 isoform X2 [Frankliniella occidentalis]
NODE_105242_length_582_cov_1.811395_g52993_i0.p1	OQO32067.1	hypothetical protein B0A51_00605 [Rachicladosporium sp. CCFEE 5018]
NODE_105245_length_582_cov_1.787819_g52996_i0.p1	RIA80788.1	kinase-like domain-containing protein [Glomus cerebriforme]
NODE_105249_length_582_cov_1.622790_g53000_i0.p2	KAI6775620.1	hypothetical protein HG530_002378 [Fusarium avenaceum]
NODE_10524_length_3002_cov_76.291567_g4430_i0.p1	PIN11890.1	hypothetical protein CDL12_15503 [Handroanthus impetiginosus]
NODE_10524_length_3002_cov_76.291567_g4430_i0.p2	KAK4397084.1	Rac-like GTP-binding protein ARAC9 [Sesamum angolense]
NODE_105251_length_582_cov_1.502947_g53002_i0.p1	RHZ81808.1	hypothetical protein Glove_117g576 [Diversispora epigaea]
NODE_105252_length_582_cov_1.499018_g53003_i0.p1	XP_031120233.1	uncharacterized protein LOC116023377 [Ipomoea triloba]
NODE_105254_length_582_cov_1.438114_g53005_i0.p1	RIA91261.1	Scd6-like Sm domain-containing protein [Glomus cerebriforme]
NODE_105257_length_582_cov_1.328094_g53008_i0.p1	KAK4426308.1	hypothetical protein Salat_1399300 [Sesamum alatum]
NODE_105259_length_582_cov_1.257367_g53010_i0.p1	CAG8619305.1	7608_t:CDS:2, partial [Scutellospora calospora]
NODE_105260_length_582_cov_1.206287_g53011_i0.p1	KIM31928.1	hypothetical protein M408DRAFT_14959 [Serendipita vermifera MAFF 305830]
NODE_105263_length_582_cov_1.049116_g53014_i0.p1	RIA97854.1	hypothetical protein C1645_813570 [Glomus cerebriforme]
NODE_105266_length_581_cov_2604.984252_g53017_i0.p2	KAH0986759.1	hypothetical protein GBA52_013936, partial [Prunus armeniaca]
NODE_105268_length_581_cov_968.515748_g53019_i0.p1	KAH6778176.1	serine hydroxymethyltransferase 4 [Perilla frutescens var. frutescens]
NODE_105267_length_581_cov_2462.088583_g53018_i0.p2	KAI5318874.1	hypothetical protein L3X38_038582 [Prunus dulcis]
NODE_105270_length_581_cov_738.100394_g2743_i10.p1	KAG8370729.1	hypothetical protein BUALT_Bualt13G0013600 [Buddleja alternifolia]
NODE_105277_length_581_cov_255.450787_g53026_i0.p1	XP_057783469.1	rhodanese-like domain-containing protein 9, chloroplastic isoform X2 [Salvia miltiorrhiza]
NODE_10527_length_3002_cov_43.618983_g1114_i3.p1	EPS68811.1	hypothetical protein M569_05963, partial [Genlisea aurea]
NODE_10527_length_3002_cov_43.618983_g1114_i3.p2	RZB57925.1	putative ribonuclease H protein [Glycine soja]
NODE_105285_length_581_cov_21.883858_g53033_i0.p1	GFP92785.1	macrophage migration inhibitory factor homolog [Phtheirospermum japonicum]
NODE_10528_length_3002_cov_20.469785_g2549_i1.p1	KAK4485793.1	hypothetical protein RD792_008440 [Penstemon davidsonii]
NODE_105297_length_581_cov_5.149606_g53043_i0.p1	KAI3450971.1	hypothetical protein Pfo_007636 [Paulownia fortunei]
NODE_105292_length_581_cov_7.559055_g53038_i0.p1	KAI3451449.1	hypothetical protein Pfo_008114 [Paulownia fortunei]
NODE_10526_length_3002_cov_61.360191_g4114_i1.p1	KAI3466183.1	hypothetical protein Pfo_022846 [Paulownia fortunei]
NODE_105306_length_581_cov_3.783465_g53052_i0.p1	KAF5951870.1	hypothetical protein HYC85_009814 [Camellia sinensis]
NODE_1052_length_5473_cov_91.652963_g492_i0.p2	XP_011095852.1	uncharacterized WD repeat-containing protein C2A9.03-like isoform X1 [Sesamum indicum]
NODE_105305_length_581_cov_4.074803_g53051_i0.p1	KAJ6299872.1	hypothetical protein OIU76_020799 [Salix suchowensis]
NODE_105307_length_581_cov_3.734252_g53053_i0.p1	XP_025175079.1	hypothetical protein GLOIN_2v1639011, partial [Rhizophagus irregularis DAOM 181602=DAOM 197198]
NODE_105308_length_581_cov_3.726378_g53054_i0.p1	XP_025175117.1	uncharacterized protein OCT59_017243 [Rhizophagus irregularis]
NODE_105311_length_581_cov_3.490157_g53057_i0.p1	KIM26552.1	hypothetical protein M408DRAFT_9798 [Serendipita vermifera MAFF 305830]
NODE_105313_length_581_cov_3.155512_g53059_i0.p1	KAJ1530146.1	hypothetical protein ONE63_005077 [Megalurothrips usitatus]
NODE_105315_length_581_cov_2.970472_g53061_i0.p1	CAI9766884.1	unnamed protein product [Fraxinus pennsylvanica]
NODE_105316_length_581_cov_2.917323_g53062_i0.p1	KYP65226.1	Retrovirus-related Pol polyprotein from transposon TNT 1-94 [Cajanus cajan]
NODE_105319_length_581_cov_2.816929_g53065_i0.p1	XP_026278515.1	tuberin isoform X2 [Frankliniella occidentalis]
NODE_105321_length_581_cov_2.728346_g53067_i0.p1	XP_026294052.1	prenylated Rab acceptor protein 1 [Frankliniella occidentalis]
NODE_105322_length_581_cov_2.712598_g53068_i0.p1	KIM22199.1	hypothetical protein M408DRAFT_333033 [Serendipita vermifera MAFF 305830]
NODE_105325_length_581_cov_2.657480_g53071_i0.p1	UJR38272.1	hypothetical protein I4U23_030945 [Adineta vaga]
NODE_105324_length_581_cov_2.675197_g53070_i0.p1	KAI3458517.1	hypothetical protein Pfo_015180 [Paulownia fortunei]
NODE_105327_length_581_cov_2.533465_g53073_i0.p1	KIM23285.1	hypothetical protein M408DRAFT_332396 [Serendipita vermifera MAFF 305830]
NODE_10532_length_3001_cov_136.203210_g224_i7.p2	CAA0820298.1	Unknown protein [Striga hermonthica]
NODE_105330_length_581_cov_2.419291_g53076_i0.p1	KAJ2898554.1	hypothetical protein MKZ38_003845 [Zalerion maritima]
NODE_105331_length_581_cov_2.374016_g53077_i0.p1	KIM24730.1	hypothetical protein M408DRAFT_331690 [Serendipita vermifera MAFF 305830]
NODE_105332_length_581_cov_2.340551_g53078_i0.p1	KIM32981.1	hypothetical protein M408DRAFT_62178, partial [Serendipita vermifera MAFF 305830]
NODE_105333_length_581_cov_2.291339_g53079_i0.p1	XP_052122914.1	regulatory-associated protein of mTOR isoform X4 [Frankliniella occidentalis]
NODE_105335_length_581_cov_2.212598_g53081_i0.p1	KAF5452606.1	hypothetical protein F2P56_027582 [Juglans regia]
NODE_105336_length_581_cov_2.112205_g53082_i0.p1	XP_052127261.1	uncharacterized protein LOC113203327 isoform X2 [Frankliniella occidentalis]
NODE_10533_length_3001_cov_63.264003_g4431_i0.p1	KAK4437246.1	Differentially expressed in FDCP 8 [Sesamum alatum]
NODE_105341_length_581_cov_1.950787_g53087_i0.p1	XP_052124576.1	ubiquitin carboxyl-terminal hydrolase CYLD isoform X3 [Frankliniella occidentalis]
NODE_105347_length_581_cov_1.822835_g53093_i0.p1	RIA79871.1	hypothetical protein C1645_798085 [Glomus cerebriforme]
NODE_105348_length_581_cov_1.818898_g53094_i0.p1	KAF1363328.1	intermembrane space AAA protease-like protein IAP-1 [Lizonia empirigonia]
NODE_105349_length_581_cov_1.814961_g53095_i0.p1	KAE8743615.1	hypothetical protein FOCC_FOCC010759 [Frankliniella occidentalis]
NODE_105351_length_581_cov_1.757874_g53097_i0.p1	XP_033669026.1	uncharacterized protein M409DRAFT_65648 [Zasmidium cellare ATCC 36951]
NODE_105353_length_581_cov_1.655512_g53099_i0.p1	XP_026283125.1	uncharacterized protein LOC113209688 [Frankliniella occidentalis]
NODE_105356_length_581_cov_1.641732_g53102_i0.p1	KIM25118.1	hypothetical protein M408DRAFT_223676 [Serendipita vermifera MAFF 305830]
NODE_105357_length_581_cov_1.299213_g53103_i0.p1	XP_024388290.1	vacuolar-sorting receptor 3-like [Physcomitrium patens]
NODE_105358_length_581_cov_1.212598_g53104_i0.p1	XP_046003347.1	carboxypeptidase Y-like protein A [Boeremia exigua]
NODE_105360_length_580_cov_1201.396450_g19651_i5.p1	GFP95839.1	protein topless [Phtheirospermum japonicum]
NODE_105363_length_580_cov_607.329389_g39991_i1.p1	KAI3458833.1	hypothetical protein Pfo_015496 [Paulownia fortunei]
NODE_105371_length_580_cov_17.568047_g53113_i0.p1	CAG8739312.1	17803_t:CDS:1, partial [Rhizophagus irregularis]
NODE_105378_length_580_cov_11.475345_g53120_i0.p1	KAI3445676.1	hypothetical protein Pfo_002341 [Paulownia fortunei]
NODE_105383_length_580_cov_4.542406_g53125_i0.p1	XP_052124707.1	histone-lysine N-methyltransferase SETD2 isoform X4 [Frankliniella occidentalis]
NODE_105384_length_580_cov_4.426036_g53126_i0.p1	XP_026287676.1	NADH dehydrogenase [ubiquinone] 1 subunit C2 [Frankliniella occidentalis]
NODE_105389_length_580_cov_3.560158_g53131_i0.p1	XP_026288795.1	vacuolar protein sorting-associated protein 4 [Frankliniella occidentalis]
NODE_105397_length_580_cov_3.045365_g53139_i0.p1	XP_057808330.1	LOW QUALITY PROTEIN: nitrate regulatory gene2 protein-like [Salvia miltiorrhiza]
NODE_105394_length_580_cov_3.313609_g53136_i0.p1	XP_026272356.1	DNA-directed RNA polymerases I, II, and III subunit RPABC3 isoform X1 [Frankliniella occidentalis]
NODE_1053_length_5473_cov_16.456111_g493_i0.p2	KAG5624984.1	hypothetical protein H5410_010202 [Solanum commersonii]
NODE_10539_length_3001_cov_25.409153_g4434_i0.p1	KAK4422973.1	hypothetical protein Salat_1879900 [Sesamum alatum]
NODE_105402_length_580_cov_2.905325_g53144_i0.p1	KAG8825301.1	Methionine aminopeptidase 2 [Serendipita sp. 401]
NODE_105406_length_580_cov_2.694280_g53148_i0.p1	XP_026272427.1	lethal(2)neighbour of tid protein [Frankliniella occidentalis]
NODE_105407_length_580_cov_2.674556_g53149_i0.p1	XP_026275797.1	mediator of RNA polymerase II transcription subunit 11 [Frankliniella occidentalis]
NODE_105410_length_580_cov_2.575937_g53152_i0.p1	KAI5367186.1	putative alcohol dehydrogenase, zinc-type, GroES-like superfamily, NAD(P)-binding domain superfamily [Septoria linicola]
NODE_105412_length_580_cov_2.422091_g53154_i0.p1	KIM29018.1	hypothetical protein M408DRAFT_329057 [Serendipita vermifera MAFF 305830]
NODE_105413_length_580_cov_2.414201_g53155_i0.p1	KAE8738752.1	hypothetical protein FOCC_FOCC015762 [Frankliniella occidentalis]
NODE_105415_length_580_cov_2.285996_g53157_i0.p1	XP_026285437.1	pre-mRNA-splicing factor RBM22 [Frankliniella occidentalis]
NODE_105416_length_580_cov_2.248521_g53158_i0.p1	CAF0756576.1	unnamed protein product [Adineta ricciae]
NODE_105417_length_580_cov_2.214990_g53159_i0.p1	KAE8745266.1	hypothetical protein FOCC_FOCC008057 [Frankliniella occidentalis]
NODE_105422_length_580_cov_1.988166_g53164_i0.p3	OIC15588.1	hypothetical protein A7L51_19665 [Acinetobacter baumannii]
NODE_105425_length_580_cov_1.940828_g53167_i0.p1	XP_015782192.1	uncharacterized protein LOC107360083 [Tetranychus urticae]
NODE_105426_length_580_cov_1.856016_g53168_i0.p2	XP_052131823.1	uncharacterized protein LOC113205597 [Frankliniella occidentalis]
NODE_105427_length_580_cov_1.854043_g53169_i0.p1	KAE8739691.1	hypothetical protein FOCC_FOCC014785 [Frankliniella occidentalis]
NODE_103933_length_596_cov_3.889101_g51740_i0.p1	KAE8740654.1	hypothetical protein FOCC_FOCC013802 [Frankliniella occidentalis]
NODE_105429_length_580_cov_1.812623_g53171_i0.p2	KAI9155186.1	putative sterol O-acyltransferase 2 [Paramyrothecium foliicola]
NODE_10542_length_3000_cov_220.212504_g3490_i2.p1	PIN21516.1	Transcription factor MEIS1 [Handroanthus impetiginosus]
NODE_105433_length_580_cov_1.658777_g53175_i0.p1	XP_026285273.2	uncharacterized protein LOC113211180 isoform X3 [Frankliniella occidentalis]
NODE_105430_length_580_cov_1.806706_g53172_i0.p1	XP_052125498.1	fibronectin type-III domain-containing protein 3A isoform X2 [Frankliniella occidentalis]
NODE_105451_length_579_cov_59.456522_g53193_i0.p1	KAI3469346.1	hypothetical protein Pfo_026009 [Paulownia fortunei]
NODE_105453_length_579_cov_56.731225_g53195_i0.p1	XP_022871545.1	uncharacterized protein LOC111390697 [Olea europaea var. sylvestris]
NODE_105455_length_579_cov_43.009881_g53197_i0.p1	KAK4387619.1	hypothetical protein Sango_2368500 [Sesamum angolense]
NODE_105471_length_579_cov_5.517787_g53213_i0.p1	KAK1395884.1	putative Zinc finger, BED-type [Heracleum sosnowskyi]
NODE_105473_length_579_cov_5.144269_g53215_i0.p1	RIA93968.1	ABC transporter [Glomus cerebriforme]
NODE_105475_length_579_cov_4.778656_g53217_i0.p1	EOY02236.1	Uncharacterized protein TCM_011923 [Theobroma cacao]
NODE_105477_length_579_cov_4.442688_g53219_i0.p1	GAO45925.1	hypothetical protein G7K_0171-t1 [Saitoella complicata NRRL Y-17804]
NODE_105478_length_579_cov_4.225296_g53220_i0.p1	XP_026284761.1	S-adenosylmethionine decarboxylase proenzyme [Frankliniella occidentalis]
NODE_105479_length_579_cov_3.954545_g53221_i0.p1	XP_011094573.1	thaumatin-like protein 1 [Sesamum indicum]
NODE_105480_length_579_cov_3.952569_g53222_i0.p1	KAI3449987.1	hypothetical protein Pfo_006652 [Paulownia fortunei]
NODE_105484_length_579_cov_3.628458_g53226_i0.p1	CAB4419598.1	unnamed protein product [Rhizophagus irregularis]
NODE_105485_length_579_cov_3.444664_g53227_i0.p1	XP_033447380.1	ribosomal protein S8 [Didymella exigua CBS 183.55]
NODE_105486_length_579_cov_3.328063_g53228_i0.p1	RIA90896.1	vacuolar protein sorting-associated protein 13 [Glomus cerebriforme]
NODE_105487_length_579_cov_3.270751_g53229_i0.p1	KAH8915142.1	hypothetical protein BT69DRAFT_1356956 [Atractiella rhizophila]
NODE_105489_length_579_cov_2.992095_g53231_i0.p1	XP_025180728.1	uncharacterized protein OCT59_004423 [Rhizophagus irregularis]
NODE_10548_length_3000_cov_87.724974_g4439_i0.p2	KAI3474792.1	hypothetical protein Pfo_030051 [Paulownia fortunei]
NODE_10548_length_3000_cov_87.724974_g4439_i0.p1	KAI3474792.1	hypothetical protein Pfo_030051 [Paulownia fortunei]
NODE_105495_length_579_cov_2.699605_g53237_i0.p1	KIM32135.1	hypothetical protein M408DRAFT_214404 [Serendipita vermifera MAFF 305830]
NODE_105496_length_579_cov_2.636364_g53238_i0.p1	XP_056042972.1	ABC-2 type transporter-domain-containing protein [Lipomyces tetrasporus]
NODE_105497_length_579_cov_2.620553_g53239_i0.p1	XP_026285651.1	eIF-2-alpha kinase activator GCN1 [Frankliniella occidentalis]
NODE_105505_length_579_cov_2.361660_g53246_i0.p1	CAG8476857.1	5416_t:CDS:2 [Rhizophagus irregularis]
NODE_105506_length_579_cov_2.274704_g53247_i0.p1	KIM30459.1	hypothetical protein M408DRAFT_328046 [Serendipita vermifera MAFF 305830]
NODE_105507_length_579_cov_2.268775_g53248_i0.p2	KAE9977423.1	hypothetical protein EG328_002072 [Venturia inaequalis]
NODE_105509_length_579_cov_2.215415_g53250_i0.p1	KAG8378787.1	hypothetical protein BUALT_Bualt07G0021300 [Buddleja alternifolia]
NODE_10550_length_3000_cov_48.321148_g1232_i3.p2	PIN11068.1	hypothetical protein CDL12_16348 [Handroanthus impetiginosus]
NODE_105514_length_579_cov_2.000000_g53255_i0.p1	KAI3463965.1	hypothetical protein Pfo_020628 [Paulownia fortunei]
NODE_105516_length_579_cov_1.822134_g53257_i0.p1	KIM26317.1	hypothetical protein M408DRAFT_330677 [Serendipita vermifera MAFF 305830]
NODE_105512_length_579_cov_2.120553_g53253_i0.p1	KIM31016.1	hypothetical protein M408DRAFT_274267 [Serendipita vermifera MAFF 305830]
NODE_105520_length_579_cov_1.818182_g53261_i0.p1	XP_026272438.1	nuclear pore complex protein Nup98-Nup96 [Frankliniella occidentalis]
NODE_105522_length_579_cov_1.719368_g53263_i0.p1	KAE8746541.1	hypothetical protein FOCC_FOCC006775 [Frankliniella occidentalis]
NODE_105525_length_579_cov_1.594862_g53266_i0.p1	QRW10911.1	ribosomal proteins 50S-L18Ae/60S-L20/60S-L18A [Ceratobasidium sp. AG-Ba]
NODE_105528_length_579_cov_1.454545_g53269_i0.p1	RIA93379.1	high mobility group box domain-containing protein [Glomus cerebriforme]
NODE_105529_length_579_cov_1.436759_g53270_i0.p1	KAH8914093.1	hypothetical protein BT69DRAFT_1358446 [Atractiella rhizophila]
NODE_105530_length_579_cov_1.217391_g53271_i0.p1	XP_026291783.1	probable ubiquitin carboxyl-terminal hydrolase FAF-X isoform X4 [Frankliniella occidentalis]
NODE_105531_length_579_cov_1.211462_g53272_i0.p1	KIM28220.1	hypothetical protein M408DRAFT_329576 [Serendipita vermifera MAFF 305830]
NODE_105534_length_579_cov_1.128458_g53275_i0.p1	KAG0559086.1	hypothetical protein KC19_10G078000 [Ceratodon purpureus]
NODE_105535_length_578_cov_64603.643564_g53276_i0.p1	KMZ71060.1	hypothetical protein ZOSMA_189G00210 [Zostera marina]
NODE_105538_length_578_cov_528.800000_g22715_i4.p1	KAH6769247.1	hypothetical protein C2S51_014583, partial [Perilla frutescens var. frutescens]
NODE_10553_length_3000_cov_29.204646_g4318_i3.p4	XP_027109195.1	uncharacterized protein [Coffea arabica]
NODE_105540_length_578_cov_359.586139_g30376_i4.p1	KAK4431740.1	L-type lectin-domain containing receptor kinase VIII.1 [Sesamum alatum]
NODE_105541_length_578_cov_306.196040_g53279_i0.p1	KAK4434168.1	Chaperone protein DnaJ [Sesamum alatum]
NODE_10554_length_3000_cov_17.844209_g4441_i0.p1	KAI3464089.1	hypothetical protein Pfo_020752 [Paulownia fortunei]
NODE_105550_length_578_cov_26.928713_g14648_i5.p1	XP_011099787.1	serine/threonine-protein kinase ATG1t isoform X3 [Sesamum indicum]
NODE_105555_length_578_cov_12.849505_g53287_i0.p1	KAI3444237.1	hypothetical protein Pfo_000902 [Paulownia fortunei]
NODE_10556_length_2999_cov_346.758373_g4443_i0.p4	KAK4484827.1	hypothetical protein RD792_007425, partial [Penstemon davidsonii]
NODE_105579_length_578_cov_4.449505_g53311_i0.p1	XP_059592588.1	citrate-binding protein [Vitis vinifera]
NODE_105582_length_578_cov_3.875248_g53314_i0.p1	KAI3458090.1	hypothetical protein Pfo_014753 [Paulownia fortunei]
NODE_105585_length_578_cov_3.643564_g53317_i0.p1	KAG8369678.1	hypothetical protein BUALT_Bualt14G0038800 [Buddleja alternifolia]
NODE_105586_length_578_cov_3.419802_g53318_i0.p1	KAE8741205.1	Niemann-Pick-C-1 [Frankliniella occidentalis]
NODE_105588_length_578_cov_3.320792_g53320_i0.p1	RIA89413.1	Glycosyltransferase Family 2 protein [Glomus cerebriforme]
NODE_105598_length_578_cov_2.407921_g53330_i0.p1	PIN04609.1	hypothetical protein CDL12_22854 [Handroanthus impetiginosus]
NODE_105595_length_578_cov_2.746535_g53327_i0.p1	XP_026273633.1	leukocyte receptor cluster member 1 homolog [Frankliniella occidentalis]
NODE_105603_length_578_cov_2.039604_g53335_i0.p1	KAK4485293.1	hypothetical protein RD792_007927 [Penstemon davidsonii]
NODE_104499_length_590_cov_2.092843_g52275_i0.p1	KAI6750115.1	hypothetical protein HG531_007380 [Fusarium graminearum]
NODE_105607_length_578_cov_1.912871_g53339_i0.p1	KIM22150.1	hypothetical protein M408DRAFT_28960 [Serendipita vermifera MAFF 305830]
NODE_10560_length_2999_cov_92.519139_g1315_i12.p1	XP_011080271.1	outer envelope protein 80, chloroplastic isoform X1 [Sesamum indicum]
NODE_105610_length_578_cov_1.825743_g53342_i0.p1	KIM29798.1	hypothetical protein M408DRAFT_22668 [Serendipita vermifera MAFF 305830]
NODE_105611_length_578_cov_1.823762_g53343_i0.p1	KAK4391382.1	hypothetical protein Sango_1916000 [Sesamum angolense]
NODE_105612_length_578_cov_1.823762_g53344_i0.p1	KIM20462.1	hypothetical protein M408DRAFT_12998 [Serendipita vermifera MAFF 305830]
NODE_105613_length_578_cov_1.736634_g53345_i0.p1	KIM23208.1	hypothetical protein M408DRAFT_28112 [Serendipita vermifera MAFF 305830]
NODE_105616_length_578_cov_1.514851_g53348_i0.p1	KIM31665.1	hypothetical protein M408DRAFT_327138 [Serendipita vermifera MAFF 305830]
NODE_105618_length_578_cov_1.510891_g53350_i0.p1	RHZ77756.1	hypothetical protein Glove_173g42 [Diversispora epigaea]
NODE_10561_length_2999_cov_77.612782_g4161_i1.p2	KAG8375649.1	hypothetical protein BUALT_Bualt10G0122200 [Buddleja alternifolia]
NODE_105621_length_578_cov_1.413861_g53353_i0.p2	KAJ4382701.1	ndufs2, NADH ubiquinone oxidoreductase 49 kd subunit [Didymella sp. IMI 355093]
NODE_105623_length_578_cov_1.249505_g53355_i0.p2	XP_052126717.1	segmentation protein cap'n'collar, partial [Frankliniella occidentalis]
NODE_105633_length_577_cov_49.303571_g53363_i0.p2	XP_012837292.1	PREDICTED: histone H2AX-like [Erythranthe guttata]
NODE_105635_length_577_cov_35.267857_g53365_i0.p1	KAK3188704.1	hypothetical protein Dsin_028265 [Dipteronia sinensis]
NODE_104673_length_588_cov_3.487379_g52439_i0.p2	XP_026281803.1	serine/arginine repetitive matrix protein 1 [Frankliniella occidentalis]
NODE_105640_length_577_cov_7.831349_g53370_i0.p1	KIM33090.1	hypothetical protein M408DRAFT_191750 [Serendipita vermifera MAFF 305830]
NODE_105645_length_577_cov_6.761905_g53374_i0.p1	QBM87795.1	hypothetical protein METSCH_B10070 [Metschnikowia aff. pulcherrima]
NODE_105648_length_577_cov_4.339286_g53377_i0.p1	KIM26597.1	hypothetical protein M408DRAFT_330537 [Serendipita vermifera MAFF 305830]
NODE_105650_length_577_cov_4.172619_g53379_i0.p1	XP_052132142.1	probable 4-coumarate--CoA ligase 3, partial [Frankliniella occidentalis]
[truncated: 49,090 more rows]

## Sheet: S4
Table S4 Uniport annotation of unigenes
Gene ID	Uniprot Accession	Annotation
NODE_100014_length_642_cov_21.474517_g48110_i0.p1	P35055	Oxygen-dependent coproporphyrinogen-III oxidase, chloroplastic (Coprogen oxidase) (Coproporphyrinogenase) (EC 1.3.3.3)
NODE_100017_length_642_cov_14.297012_g48113_i0.p1	Q9FLP6	Small ubiquitin-related modifier 2 (AtSUMO2)
NODE_100025_length_642_cov_5.258348_g48119_i0.p1	Q8IDX6	Reticulocyte-binding protein homolog 2a (PfR2Ha) (PfRH2a) [Cleaved into: Reticulocyte-binding protein homolog 2a 85 kDa form; Reticulocyte-binding protein homolog 2a 285 kDa form]
NODE_10002_length_3050_cov_6.519651_g4190_i0.p1	P35415	Paramyosin, long form
NODE_100034_length_642_cov_4.038664_g48127_i0.p1	O94505	3'(2'),5'-bisphosphate nucleotidase (EC 3.1.3.7) (3'(2'),5-bisphosphonucleoside 3'(2')-phosphohydrolase) (DPNPase) (Halotolerance protein tol1) (Inositol-polyphosphate 1-phosphatase) (EC 3.1.3.57) (Target of lithium protein 1)
NODE_100035_length_642_cov_4.024605_g48128_i0.p1	Q8R331	Zinc finger HIT domain-containing protein 1 (p18 Hamlet)
NODE_100039_length_642_cov_3.592267_g48132_i0.p1	Q5E954	DnaJ homolog subfamily A member 1
NODE_100042_length_642_cov_3.439367_g48135_i0.p1	Q9C7Q1	Auxin-responsive protein SAUR66 (Protein SMALL AUXIN UP RNA 66)
NODE_10004_length_3049_cov_330.245632_g1083_i4.p1	X5JA13	Exocyst complex component SEC10a (AtSec10a) (Exocyst complex component 5)
NODE_100054_length_642_cov_2.687170_g48147_i0.p1	Q9WTV1	Chitinase-3-like protein 1 (Cartilage glycoprotein 39) (CGP-39) (GP-39)
NODE_10005_length_3049_cov_319.673723_g3828_i1.p1	F4I116	Leucine--tRNA ligase, cytoplasmic (EC 6.1.1.4) (Leucyl-tRNA synthetase) (LeuRS)
NODE_100064_length_642_cov_2.274165_g48157_i0.p1	Q4WMH0	AP-1-like transcription factor yap1 (BZIP domain-containing transcription factor yap1)
NODE_100065_length_642_cov_2.263620_g48158_i0.p1	Q9LK76	Protein IQ-domain 26 (AtIQD26)
NODE_100068_length_642_cov_2.040422_g48161_i0.p1	F4IME2	Mechanosensitive ion channel protein 8 (Mechanosensitive channel of small conductance-like 8) (MscS-Like protein 8)
NODE_100069_length_642_cov_2.029877_g48162_i0.p1	Q8YRU9	Transketolase (TK) (EC 2.2.1.1)
NODE_10006_length_3049_cov_112.981183_g4192_i0.p1	B9RAJ0	Probable aspartyl aminopeptidase (EC 3.4.11.21)
NODE_100075_length_642_cov_1.748682_g48168_i0.p1	Q9VFF3	Exosome complex component 10 homolog (RRP6/EXOSC10) (EC 3.1.13.-)
NODE_100076_length_642_cov_1.701230_g48169_i0.p1	Q92196	ATP synthase subunit delta, mitochondrial (F-ATPase delta subunit)
NODE_100077_length_642_cov_1.688928_g48170_i0.p1	J9W0G9	Serine/threonine-protein kinase YPK1 (EC 2.7.11.1)
NODE_100079_length_641_cov_1213.873239_g48172_i0.p1	O82569	Protein translation factor SUI1 homolog
NODE_10007_length_3049_cov_60.765121_g135_i10.p2	I3V6B1	(S)-N-methylcoclaurine 3'-hydroxylase-like protein (EC 1.14.-.-) (Cytochrome P450 80BX)
NODE_100095_length_641_cov_71.596831_g14413_i6.p2	G3CHK5	Protein EARLY FLOWERING 5 (PtELF5)
NODE_100096_length_641_cov_52.609155_g48185_i0.p1	Q9SGU2	Auxin-responsive protein SAUR71 (Protein SMALL AUXIN UP RNA 71)
NODE_100097_length_641_cov_51.616197_g48186_i0.p1	Q84V39	Major pollen allergen Ole e 10 (allergen Ole e 10)
NODE_10010_length_3049_cov_4.643481_g4194_i0.p1	Q6L438	Putative late blight resistance protein homolog R1A-6
NODE_10010_length_3049_cov_4.643481_g4194_i0.p2	Q6L438	Putative late blight resistance protein homolog R1A-6
NODE_100114_length_641_cov_9.940141_g48201_i0.p1	Q9SHQ8	Heavy metal-associated isoprenylated plant protein 4 (AtHIP04)
NODE_10011_length_3048_cov_4013.843025_g4195_i0.p1	P16273	Pathogen-related protein
NODE_10011_length_3048_cov_4013.843025_g4195_i0.p2	Q8TGM7	Putative uncharacterized protein ART2 (Antisense to ribosomal RNA transcript protein 2)
NODE_100126_length_641_cov_4.188380_g48213_i0.p1	Q9VCA2	Organic cation transporter protein
NODE_100130_length_641_cov_3.617958_g48217_i0.p1	P31483	Cytotoxic granule associated RNA binding protein TIA1 (Nucleolysin TIA-1 isoform p40) (RNA-binding protein TIA-1) (T-cell-restricted intracellular antigen-1) (TIA-1) (p40-TIA-1)
NODE_100131_length_641_cov_3.482394_g48218_i0.p1	P36612	26S proteasome regulatory subunit 4 homolog (Protein mts2)
NODE_100135_length_641_cov_3.070423_g48222_i0.p1	Q6GQ62	Phospholipid phosphatase 5 (EC 3.1.3.4) (EC 3.6.1.75)
NODE_100136_length_641_cov_2.992958_g48223_i0.p1	Q99719	Septin-5 (Cell division control-related protein 1) (CDCrel-1) (Peanut-like protein 1)
NODE_100145_length_641_cov_2.473592_g48232_i0.p1	P30151	Elongation factor 1-beta (EF-1-beta) (p30)
NODE_100148_length_641_cov_2.348592_g48235_i0.p1	A0A068Q6L2	Cytochrome P450 736A117 (EC 1.14.-.-)
NODE_10014_length_3048_cov_85.984202_g2222_i3.p1	O49621	MLO-like protein 1 (AtMlo1) (MLO protein homolog 1) (AtMlo-H1)
NODE_100153_length_641_cov_1.982394_g48240_i0.p1	Q9VLV7	Protein spaetzle 3 (Protein spatzle 3)
NODE_100157_length_641_cov_1.838028_g48244_i0.p1	Q9ULJ8	Neurabin-1 (Neurabin-I) (Neural tissue-specific F-actin-binding protein I) (Protein phosphatase 1 regulatory subunit 9A)
NODE_10015_length_3048_cov_58.676303_g4197_i0.p1	Q9SWG3	Protein FAR-RED IMPAIRED RESPONSE 1
NODE_100160_length_641_cov_1.695423_g48247_i0.p2	C5P4Z8	Subtilisin-like protease CPC735_031240 (EC 3.4.21.-)
NODE_100165_length_641_cov_1.151408_g48252_i0.p1	Q9ZT94	Retrovirus-related Pol polyprotein from transposon RE2 (Retro element 2) (AtRE2) [Includes: Protease RE2 (EC 3.4.23.-); Reverse transcriptase RE2 (EC 2.7.7.49); Endonuclease RE2]
NODE_100172_length_640_cov_346.294533_g28057_i2.p1	Q0WNX9	Cyclin-dependent kinase inhibitor 6 (Cyclin-dependent kinase inhibitor p22ack1) (Inhibitor/interactor of CDK protein 4) (KIP-related protein 6)
NODE_100177_length_640_cov_211.730159_g26453_i1.p1	Q8H1Q1	Thylakoid lumenal protein TL20.3, chloroplastic
NODE_10017_length_3048_cov_54.567059_g4198_i0.p1	Q0WNR2	Transcription factor bHLH90 (Basic helix-loop-helix protein 90) (AtbHLH90) (bHLH 90) (Transcription factor EN 50) (bHLH transcription factor bHLH090)
NODE_100186_length_640_cov_50.657848_g48264_i0.p1	C0LGD7	Probable LRR receptor-like serine/threonine-protein kinase At1g06840 (EC 2.7.11.1)
NODE_10018_length_3048_cov_36.116639_g1880_i1.p2	D1KF50	ATP-dependent DNA helicase SRS2-like protein At4g25120 (EC 5.6.2.4) (AtSRS2) (DNA 3'-5' helicase At4g25120)
NODE_100192_length_640_cov_14.051146_g48268_i0.p1	Q8VZI7	Small ubiquitin-related modifier 5 (AtSUMO5)
NODE_100197_length_640_cov_6.500882_g48272_i0.p1	Q7RXY1	Large ribosomal subunit protein eL32 (60S ribosomal protein L32) (Cytoplasmic ribosomal protein-63)
NODE_1001_length_5524_cov_165.242891_g50_i11.p2	Q54XK2	Protein transport protein Sec61 subunit alpha (Secretory 61 complex subunit alpha)
NODE_1001_length_5524_cov_165.242891_g50_i11.p1	Q8L6Y1	Ubiquitin carboxyl-terminal hydrolase 14 (EC 3.4.19.12) (Deubiquitinating enzyme 14) (AtUBP14) (TITAN-6 protein) (Ubiquitin thioesterase 14) (Ubiquitin-specific-processing protease 14)
NODE_100203_length_640_cov_4.382716_g48278_i0.p1	Q9Y2X3	Nucleolar protein 58 (Nucleolar protein 5)
NODE_100213_length_640_cov_3.231041_g48288_i0.p1	Q0V7X4	Transcription factor FER-LIKE IRON DEFICIENCY-INDUCED TRANSCRIPTION FACTOR (Basic helix-loop-helix protein 29) (AtbHLH29) (bHLH 29) (FER-LIKE REGULATOR OF IRON UPTAKE) (Transcription factor EN 43) (Transcription factor Fe-DEFICIENCY INDUCED TRANSCRIPTION FACTOR 1) (bHLH transcription factor bHLH029)
NODE_100216_length_640_cov_2.895944_g48291_i0.p1	F1SYH7	Cytochrome P450 monooxygenase 215 (EC 1.-.-.-)
NODE_100217_length_640_cov_2.876543_g48292_i0.p1	Q9P784	Large ribosomal subunit protein uL4B (60S ribosomal protein L4-B)
NODE_100218_length_640_cov_2.767196_g48293_i0.p1	Q96GD3	Polycomb protein SCMH1 (Sex comb on midleg homolog 1)
NODE_10021_length_3047_cov_106.310020_g4045_i1.p2	Q5RFQ0	rRNA-processing protein FCF1 homolog
NODE_10021_length_3047_cov_106.310020_g4045_i1.p1	A0A1D6HSP4	Dimethylnonatriene synthase (EC 1.14.14.59) (Cytochrome P-450 19) (Cytochrome P450 92C5) (Trimethyltridecatetraene synthase) (EC 1.14.14.58)
NODE_100220_length_640_cov_2.691358_g48295_i0.p1	P0CN59	Enhancer of polycomb-like protein 1
NODE_100222_length_640_cov_2.513228_g48297_i0.p1	Q7Q6S8	Mediator of RNA polymerase II transcription subunit 14 (Mediator complex subunit 14)
NODE_100224_length_640_cov_2.352734_g48299_i0.p1	Q9BGI2	Peroxiredoxin-4 (EC 1.11.1.24) (Peroxiredoxin IV) (Prx-IV) (Thioredoxin-dependent peroxiredoxin 4)
NODE_100225_length_640_cov_2.299824_g48300_i0.p1	Q4WBR0	Putative aconitate hydratase (Aconitase 3) (EC 4.2.1.-)
NODE_100226_length_640_cov_2.292769_g48301_i0.p1	B2KWH7	Probable dehydratase NIT22 (EC 1.-.-.-) (Siderophore biosynthesis cluster protein NIT22)
NODE_100227_length_640_cov_2.160494_g48302_i0.p1	Q291A0	Large ribosomal subunit protein mL41 (39S ribosomal protein L41, mitochondrial) (L41mt) (MRP-L41)
NODE_100228_length_640_cov_1.998236_g48303_i0.p1	Q8N1G4	Leucine-rich repeat-containing protein 47
NODE_100230_length_640_cov_1.904762_g48305_i0.p1	P21836	Acetylcholinesterase (AChE) (EC 3.1.1.7)
NODE_100232_length_640_cov_1.869489_g48307_i0.p1	A0A0U3LQ20	Ent-copalyl diphosphate synthase, chloroplastic (SmCPSent) (EC 5.5.1.13)
NODE_100234_length_640_cov_1.802469_g48309_i0.p1	O61307	Teneurin-m (Tenm) (Odd Oz protein) (Tenascin-like protein)
NODE_100238_length_640_cov_1.483245_g48313_i0.p1	O94972	E3 ubiquitin-protein ligase TRIM37 (EC 2.3.2.27) (Mulibrey nanism protein) (RING-type E3 ubiquitin transferase TRIM37) (Tripartite motif-containing protein 37)
NODE_10023_length_3047_cov_34.905514_g4200_i0.p1	Q93ZQ5	SPX domain-containing membrane protein At4g22990
NODE_100241_length_639_cov_778.065371_g48316_i0.p1	P31656	Probable cinnamyl alcohol dehydrogenase (CAD) (EC 1.1.1.195)
NODE_100252_length_639_cov_73.044170_g48323_i0.p1	P50882	Large ribosomal subunit protein uL6 (60S ribosomal protein L9)
NODE_10025_length_3047_cov_14.269334_g4201_i0.p1	Q94517	Histone deacetylase HDAC1 (HD) (EC 3.5.1.98)
NODE_100262_length_639_cov_19.772085_g48331_i0.p1	A0A0M4FTF3	Blue copper protein (PhBcp)
NODE_100263_length_639_cov_13.501767_g48332_i0.p1	Q9SD20	Protein POLLENLESS 3-LIKE 2
NODE_100269_length_639_cov_7.286219_g48338_i0.p1	Q9LTC5	Ethylene-responsive transcription factor ERF098
NODE_10026_length_3046_cov_1025.424151_g4202_i0.p2	Q9SSA8	Ethylene-responsive transcription factor RAP2-12 (Protein RELATED TO APETALA2 12)
NODE_100271_length_639_cov_6.408127_g48340_i0.p1	O13614	Small ribosomal subunit protein eS10B (40S ribosomal protein S10-B)
NODE_100280_length_639_cov_3.855124_g48349_i0.p1	Q9FZ52	F-box/FBD/LRR-repeat protein At1g16930
NODE_100283_length_639_cov_3.581272_g48352_i0.p1	Q5RJY2	G2/M phase-specific E3 ubiquitin-protein ligase (EC 2.3.2.26) (G2/M phase-specific HECT-type E3 ubiquitin transferase)
NODE_100284_length_639_cov_3.570671_g48353_i0.p1	Q8J282	Autophagy-related protein 8 (Autophagy-related ubiquitin-like modifier ATG8) (Induced during the incompatibility reaction protein 7)
NODE_10028_length_3046_cov_303.299361_g642_i3.p1	Q9SG80	Alpha-L-arabinofuranosidase 1 (AtASD1) (EC 3.2.1.55) (Beta-D-xylosidase) (EC 3.2.1.-)
NODE_100290_length_639_cov_3.183746_g48359_i0.p1	Q9Y6D6	Brefeldin A-inhibited guanine nucleotide-exchange protein 1 (Brefeldin A-inhibited GEP 1) (ADP-ribosylation factor guanine nucleotide-exchange factor 1) (p200 ARF guanine nucleotide exchange factor) (p200 ARF-GEP1)
NODE_100294_length_639_cov_2.888693_g48363_i0.p1	Q9VJQ4	mRNA cap guanine-N(7) methyltransferase (EC 2.1.1.56) (mRNA (guanine-N(7))-methyltransferase)
NODE_100299_length_639_cov_2.715548_g48368_i0.p1	Q9LIG0	Clavaminate synthase-like protein At3g21360 (EC 1.-.-.-)
NODE_100303_length_639_cov_2.572438_g48372_i0.p1	Q6GPA8	Secretory carrier-associated membrane protein 5A (Secretory carrier membrane protein 5 A)
NODE_100307_length_639_cov_2.409894_g48376_i0.p1	Q03667	Mitochondrial intermembrane space cysteine motif-containing protein MIX17 (Mitochondrial intermembrane space CX(n)C motif protein of 17 kDa)
NODE_10030_length_3046_cov_143.144299_g4203_i0.p2	Q41916	Cysteine proteinase inhibitor 5 (AtCYS-5)
NODE_10030_length_3046_cov_143.144299_g4203_i0.p1	Q8L831	Nudix hydrolase 3 (AtNUDT3) (EC 3.6.1.-)
NODE_100315_length_639_cov_2.183746_g48384_i0.p1	Q92072	DNA (cytosine-5)-methyltransferase 1 (Dnmt1) (EC 2.1.1.37) (DNA methyltransferase GgaI) (DNA MTase GgaI) (M.GgaI) (MCMT)
NODE_100317_length_639_cov_2.120141_g48386_i0.p1	P42210	Phytepsin (EC 3.4.23.40) (Aspartic proteinase) [Cleaved into: Phytepsin 32 kDa subunit; Phytepsin 29 kDa subunit; Phytepsin 16 kDa subunit; Phytepsin 11 kDa subunit]
NODE_100318_length_639_cov_2.097173_g48387_i0.p1	Q7Z392	Trafficking protein particle complex subunit 11
NODE_100324_length_639_cov_1.651943_g48393_i0.p1	Q8LG53	UNC93-like protein 2
NODE_100328_length_639_cov_1.429329_g48397_i0.p1	Q42698	Geranylgeranyl pyrophosphate synthase, chloroplastic (GGPP synthase) (GGPS) (EC 2.5.1.-) ((2E,6E)-farnesyl diphosphate synthase) (Dimethylallyltranstransferase) (EC 2.5.1.1) (Farnesyl diphosphate synthase) (Farnesyltranstransferase) (EC 2.5.1.29) (Geranyltranstransferase) (EC 2.5.1.10)
NODE_100348_length_638_cov_72.888496_g9525_i6.p1	Q0WQF4	Vacuolar protein sorting-associated protein 53 A (AtVPS53) (Protein HEAT-INTOLERANT 1)
NODE_10034_length_3046_cov_126.976455_g3875_i1.p1	Q84MB3	1-aminocyclopropane-1-carboxylate oxidase homolog 1
NODE_100375_length_638_cov_4.175221_g48434_i0.p1	P83326	Pectinesterase inhibitor (AdPMEI) (PMEI) (Pectin methylesterase inhibitor)
NODE_100381_length_638_cov_3.812389_g48440_i0.p1	Q8VCN9	Tubulin-specific chaperone C (Tubulin-folding cofactor C) (CFC)
NODE_100385_length_638_cov_2.992920_g48444_i0.p1	Q9GQF1	JNK-interacting protein 3 (Protein sunday driver)
NODE_100386_length_638_cov_2.953982_g48445_i0.p1	P85037	Forkhead box protein K1 (Myocyte nuclear factor) (MNF)
NODE_100387_length_638_cov_2.884956_g48446_i0.p1	O42587	26S proteasome regulatory subunit 6A-A (26S proteasome AAA-ATPase subunit RPT5-A) (Proteasome 26S subunit ATPase 3-A) (Tat-binding protein 6) (TBP-6)
NODE_100392_length_638_cov_2.598230_g48451_i0.p1	Q58DH7	Sigma non-opioid intracellular receptor 1 (Sigma 1-type opioid receptor) (Sigma1-receptor) (Sigma1R)
NODE_100393_length_638_cov_2.385841_g48452_i0.p1	Q8K0H5	Transcription initiation factor TFIID subunit 10 (Transcription initiation factor TFIID 30 kDa subunit) (TAF(II)30) (TAFII-30) (TAFII30) (mTAFII30)
NODE_100399_length_638_cov_2.090265_g48457_i0.p2	P27476	Nuclear localization sequence-binding protein (p67)
NODE_100402_length_638_cov_2.001770_g48460_i0.p1	Q9TZM3	Leucine-rich repeat serine/threonine-protein kinase 1 (EC 2.7.11.1) (Leucine-rich repeats, ras-like domain, kinase protein 1) (PARK8-related kinase)
NODE_100404_length_638_cov_1.989381_g48462_i0.p1	P91950	Guanine nucleotide-binding protein G(q) subunit alpha (Guanine nucleotide-binding protein alpha-q)
NODE_100409_length_638_cov_1.877876_g48467_i0.p1	P18773	Esterase (EC 3.1.1.-)
NODE_10040_length_3045_cov_473.177322_g4207_i0.p1	Q00834	Cysteine synthase (EC 2.5.1.47) (CSase A) (O-acetylserine (thiol)-lyase) (OAS-TL A) (O-acetylserine sulfhydrylase)
NODE_100412_length_638_cov_1.808850_g48470_i0.p1	Q66H80	Coatomer subunit delta (Archain) (Delta-coat protein) (Delta-COP)
NODE_100414_length_638_cov_1.738053_g48472_i0.p1	Q175F8	Cytokine-like nuclear factor N-PAC (NPAC) (Glyoxylate reductase 1 homolog) (Nuclear protein NP60 homolog) (Putative oxidoreductase GLYR1 homolog)
NODE_100418_length_638_cov_1.346903_g48476_i0.p1	P36618	Cell division control protein 16
NODE_10041_length_3045_cov_194.147039_g2030_i2.p1	Q6L3Z7	Putative late blight resistance protein homolog R1B-14
NODE_100420_length_638_cov_1.307965_g48478_i0.p1	P39017	Small ribosomal subunit protein eS6 (40S ribosomal protein S6)
NODE_100426_length_637_cov_405.968085_g48484_i0.p1	Q41916	Cysteine proteinase inhibitor 5 (AtCYS-5)
NODE_10043_length_3045_cov_101.571332_g4208_i0.p1	Q8RX87	Probable galactinol--sucrose galactosyltransferase 6 (EC 2.4.1.82) (Protein DARK INDUCIBLE 10) (Raffinose synthase 6)
NODE_100444_length_637_cov_25.361702_g48498_i0.p1	Q8L751	Oxysterol-binding protein-related protein 1C (OSBP-related protein 1C)
NODE_10044_length_3045_cov_99.359354_g4209_i0.p2	Q8S8N9	Golgin candidate 1 (AtGC1) (Golgin-84)
NODE_10044_length_3045_cov_99.359354_g4209_i0.p1	Q8S8N9	Golgin candidate 1 (AtGC1) (Golgin-84)
NODE_100459_length_637_cov_5.925532_g48512_i0.p1	Q9ZT94	Retrovirus-related Pol polyprotein from transposon RE2 (Retro element 2) (AtRE2) [Includes: Protease RE2 (EC 3.4.23.-); Reverse transcriptase RE2 (EC 2.7.7.49); Endonuclease RE2]
NODE_10045_length_3045_cov_97.313594_g4210_i0.p1	Q5PNS0	PHD finger protein At3g20280
NODE_100472_length_637_cov_3.127660_g48525_i0.p1	Q0JEU6	G-type lectin S-receptor-like serine/threonine-protein kinase LECRK3 (OsLecRK3) (EC 2.7.11.1) (OsRLCK135)
NODE_100475_length_637_cov_2.898936_g48528_i0.p1	Q8IWZ8	SURP and G-patch domain-containing protein 1 (RNA-binding protein RBP) (Splicing factor 4)
NODE_100480_length_637_cov_2.315603_g48533_i0.p1	Q9UUH4	C-4 methylsterol oxidase erg25 (EC 1.14.18.-) (Ergosterol biosynthetic protein 25) (Sterol-C4-methyl oxidase erg25) (SMO)
NODE_100483_length_637_cov_2.161348_g48536_i0.p1	Q6NV83	U2 snRNP-associated SURP motif-containing protein (140 kDa Ser/Arg-rich domain protein) (U2-associated protein SR140)
NODE_100485_length_637_cov_1.952128_g48538_i0.p1	Q9V9W8	Protein pygopus (Protein gammy legs)
NODE_10048_length_3045_cov_53.364065_g4211_i0.p1	O14053	U3 small nucleolar RNA-associated protein 21 homolog (U3 snoRNA-associated protein 21)
NODE_100491_length_637_cov_1.299645_g48544_i0.p1	Q7RVR8	Mannose-1-phosphate guanyltransferase (EC 2.7.7.13) (GDP-mannose pyrophosphorylase) (GTP-mannose-1-phosphate guanylyltransferase)
NODE_100494_length_636_cov_19865.630551_g48546_i0.p1	Q9SJB3	ATPase 5, plasma membrane-type (EC 7.1.2.1) (Proton pump 5)
NODE_10049_length_3045_cov_42.834118_g4212_i0.p1	O80970	Phototropic-responsive NPH3 family protein NPY2 (MAB4/ENP/NPY1-like proten 3) (Protein NAKED PINS IN YUC MUTANTS 2)
NODE_100502_length_636_cov_194.252220_g48554_i0.p1	A2XBN5	Non-specific lipid-transfer protein 2 (nsLTP2) (7 kDa lipid transfer protein)
NODE_100504_length_636_cov_112.301954_g48555_i0.p1	O61463	Large ribosomal subunit protein P2 (60S acidic ribosomal protein P2)
NODE_100519_length_636_cov_14.506217_g48565_i0.p2	Q9C3Z5	Large ribosomal subunit protein P2 (60S acidic ribosomal protein P2)
NODE_10051_length_3045_cov_30.081090_g4213_i0.p2	Q9ZWS9	Two-component response regulator ARR3
NODE_100523_length_636_cov_7.847247_g48568_i0.p1	Q5REH6	Translocon-associated protein subunit delta (TRAP-delta) (Signal sequence receptor subunit delta) (SSR-delta)
NODE_100525_length_636_cov_6.319716_g48570_i0.p1	Q7XA40	Putative disease resistance protein RGA3 (Blight resistance protein B149) (RGA1-blb)
NODE_100528_length_636_cov_5.619893_g48573_i0.p1	P29117	Peptidyl-prolyl cis-trans isomerase F, mitochondrial (PPIase F) (EC 5.2.1.8) (Cyclophilin D) (CyP-D) (CypD) (Cyclophilin F) (Rotamase F)
NODE_10052_length_3045_cov_25.206258_g4214_i0.p1	Q336P2	Homeobox-leucine zipper protein ROC3 (GLABRA 2-like homeobox protein 3) (HD-ZIP protein ROC3) (Homeodomain transcription factor ROC3) (Protein RICE OUTERMOST CELL-SPECIFIC 3)
NODE_100532_length_636_cov_4.754885_g48577_i0.p1	Q6NMJ2	Pollen-specific protein-like At4g18596
NODE_100537_length_636_cov_3.548845_g48582_i0.p1	F1QBY1	Nipped-B-like protein B
NODE_100538_length_636_cov_3.534636_g48583_i0.p1	Q8C6M1	Ubiquitin carboxyl-terminal hydrolase 20 (EC 3.4.19.12) (Deubiquitinating enzyme 20) (Ubiquitin thioesterase 20) (Ubiquitin-specific-processing protease 20) (VHL-interacting deubiquitinating enzyme 2)
NODE_100549_length_636_cov_2.376554_g48594_i0.p1	Q9VW15	Histone-lysine N-methyltransferase ash1 (EC 2.1.1.354) (Absent small and homeotic disks protein 1) (Lysine N-methyltransferase 2H)
NODE_100550_length_636_cov_2.335702_g48595_i0.p1	A0A1U9YHZ8	Cytochrome P450 monooxygenase verL (EC 1.-.-.-) (Verticillin biosynthesis cluster protein L)
NODE_100553_length_636_cov_2.287744_g48598_i0.p1	Q11118	Protein wos2 (p21)
NODE_100557_length_636_cov_2.065719_g48602_i0.p1	O59858	Glutathione peroxidase-like peroxiredoxin gpx1 (EC 1.11.1.24) (Glutathione peroxidase homolog) (GPx) (Thioredoxin peroxidase gpx1)
NODE_10055_length_3044_cov_2043.787277_g4217_i0.p1	P31209	Polyadenylate-binding protein, cytoplasmic and nuclear (PABP) (Poly(A)-binding protein) (Polyadenylate tail-binding protein)
NODE_100567_length_636_cov_1.230906_g48612_i0.p1	P38281	Actin patches distal protein 1
NODE_10056_length_3044_cov_477.193201_g3438_i2.p1	Q9FGW9	Transcription factor GTE10 (Bromodomain-containing protein GTE10) (Nuclear protein X1) (Protein GLOBAL TRANSCRIPTION FACTOR GROUP E10)
NODE_100573_length_635_cov_641.702847_g6674_i6.p1	Q5EAH9	Protein LIKE EARLY STARVATION, chloroplastic
NODE_100579_length_635_cov_175.409253_g48621_i0.p1	Q43766	Non-specific lipid-transfer protein 3 (LTP 3) (CW-19) (CW-20) (CW20)
NODE_100586_length_635_cov_48.149466_g48628_i0.p1	D9IWE0	Antifungal protein ginkbilobin-like protein (Embryo-abundant protein)
NODE_100589_length_635_cov_31.818505_g48630_i0.p1	Q54UU1	Trafficking protein particle complex subunit 4
NODE_10058_length_3044_cov_117.227869_g599_i22.p1	Q8W119	Single myb histone 4 (Protein SINGLE MYB HISTONE4)
NODE_10059_length_3044_cov_99.320094_g4219_i0.p1	Q6R0E3	Telomere repeat-binding protein 5 (Protein TRF-LIKE 2)
NODE_10060_length_3044_cov_93.516998_g4118_i1.p1	Q9BSJ8	Extended synaptotagmin-1 (E-Syt1) (Membrane-bound C2 domain-containing protein)
NODE_100614_length_635_cov_3.169039_g48655_i0.p1	Q8GXC7	F-box/kelch-repeat protein At3g06240
NODE_100615_length_635_cov_3.124555_g48656_i0.p1	Q9VKM6	Vacuolar protein sorting-associated protein 72 homolog (Protein YL-1)
NODE_100625_length_635_cov_2.727758_g48666_i0.p1	F4HVM3	WAT1-related protein At1g68170
NODE_100627_length_635_cov_2.672598_g48668_i0.p1	Q50681	Probable carboxylic ester hydrolase LipM (EC 3.1.1.-)
NODE_10062_length_3044_cov_62.882195_g4063_i1.p1	Q653H7	Auxin response factor 18 (OsARF10)
NODE_100630_length_635_cov_2.510676_g48671_i0.p1	P51909	Apolipoprotein D (Apo-D) (ApoD)
NODE_100636_length_635_cov_2.290036_g48677_i0.p1	P51650	Succinate-semialdehyde dehydrogenase, mitochondrial (SSADH) (EC 1.2.1.24) (Aldehyde dehydrogenase family 5 member A1) (NAD(+)-dependent succinic semialdehyde dehydrogenase)
NODE_10063_length_3044_cov_22.903400_g319_i18.p1	Q6JN46	Receptor-like protein EIX2 (EIX receptor 2)
NODE_100640_length_635_cov_2.039146_g48681_i0.p1	E3S9K3	Probable dipeptidyl-aminopeptidase B (DPAP B) (EC 3.4.14.5)
NODE_100654_length_634_cov_92.698752_g18287_i5.p1	Q84JG2	SWI/SNF complex subunit SWI3B (AtSWI3B) (Transcription regulatory protein SWI3B)
NODE_10066_length_3043_cov_102.198990_g4183_i1.p1	O22881	Potassium transporter 2 (AtKT2) (AtKUP2) (AtPOT2)
NODE_100673_length_634_cov_5.162210_g48706_i0.p1	O00370	LINE-1 retrotransposable element ORF2 protein (ORF2p) [Includes: Reverse transcriptase (EC 2.7.7.49); Endonuclease (EC 3.1.21.-)]
NODE_100675_length_634_cov_4.620321_g48708_i0.p1	Q9SAC4	F-box protein At1g10780
NODE_100677_length_634_cov_3.951872_g48710_i0.p1	Q09146	Brefeldin A resistance protein (Caffeine resistance protein 1)
NODE_10067_length_3043_cov_99.439394_g4222_i0.p1	Q2VEX9	Prolycopene isomerase, chloroplastic (CrtISO) (EC 5.2.1.13) (Carotenoid isomerase)
NODE_10067_length_3043_cov_99.439394_g4222_i0.p2	A0A2R6XIK6	RAF-like serine/threonine-protein kinase PRAF (EC 2.7.11.1) (Protein PHOTOSYNTHESIS-RELATED RAF) (MpPRAF)
NODE_100680_length_634_cov_3.543672_g48713_i0.p1	Q9H5L6	DNA transposase THAP9 (EC 2.7.7.-) (THAP domain-containing protein 9) (hTh9)
NODE_100691_length_634_cov_3.090909_g48724_i0.p1	D4AZK9	Cell surface GPI-anchored protein ARB_01627
NODE_100697_length_634_cov_2.525847_g48730_i0.p1	Q02870	General transcription and DNA repair factor IIH helicase/translocase subunit XPB (TFIIH subunit XPB) (EC 5.6.2.4) (ATP-dependent DNA helicase hay) (DNA 3'-5' helicase/translocase XPB) (DNA excision repair protein haywire) (ERCC-3 homolog protein) (ERCC3Dm)
NODE_10069_length_3043_cov_68.406061_g2057_i3.p1	Q6L438	Putative late blight resistance protein homolog R1A-6
NODE_100700_length_634_cov_2.327986_g48733_i0.p1	Q9VCE6	N(6)-adenosine-methyltransferase MT-A70-like protein (EC 2.1.1.348) (Inducer of meiosis 4) (Methyltransferase-like 3)
NODE_100703_length_634_cov_2.146168_g48736_i0.p1	J9W0G9	Serine/threonine-protein kinase YPK1 (EC 2.7.11.1)
NODE_100708_length_634_cov_1.716578_g48741_i0.p1	Q9UTF7	Putative fatty acid elongase 1 (EC 2.3.1.199) (3-keto acyl-CoA synthase SPAC1B2.03c) (Putative elongation of fatty acids protein 1) (Very-long-chain 3-oxoacyl-CoA synthase 1)
NODE_100713_length_634_cov_1.547237_g48746_i0.p1	Q8LGG8	Universal stress protein A-like protein
NODE_10071_length_3043_cov_64.762290_g4223_i0.p1	Q93Z37	Protein BIG GRAIN 1-like E
NODE_100721_length_633_cov_4695.682143_g48754_i0.p1	Q9ZTS2	Ferredoxin, chloroplastic (PFLP)
NODE_100722_length_633_cov_1518.339286_g26733_i1.p2	Q1EC66	Polyubiquitin 3 [Cleaved into: Ubiquitin]
NODE_100729_length_633_cov_181.133929_g48760_i0.p1	Q7XTS4	Protein argonaute 2 (OsAGO2)
NODE_10072_length_3043_cov_46.178788_g300_i2.p2	Q9FJD6	Putative respiratory burst oxidase homolog protein H (EC 1.11.1.-) (EC 1.6.3.-) (NADPH oxidase RBOHH) (AtRBOHH)
NODE_10073_length_3043_cov_43.332997_g4146_i1.p5	Q9CAL3	Cysteine-rich receptor-like protein kinase 2 (Cysteine-rich RLK2) (EC 2.7.11.-)
NODE_10074_length_3043_cov_26.783502_g4224_i0.p1	F4JUQ2	KIN14B-interacting protein At4g14310
NODE_100757_length_633_cov_3.387500_g48786_i0.p2	Q9LXG1	Small ribosomal subunit protein uS4z (40S ribosomal protein S9-1)
NODE_100759_length_633_cov_3.200000_g48788_i0.p1	P26686	Serine-arginine protein 55 (SRP55) (52 kDa bracketing protein) (B52 protein) (Protein enhancer of deformed)
NODE_10075_length_3042_cov_848.775682_g4225_i0.p1	Q94K85	Cathepsin B-like protease 3 (EC 3.4.22.-) (Cathepsin B3) (AtCathB3)
NODE_100760_length_633_cov_3.173214_g48789_i0.p1	Q803T2	Striatin-interacting protein 1 homolog
NODE_10076_length_3042_cov_336.299427_g438_i2.p2	P49360	Glycine cleavage system H protein, mitochondrial
NODE_100776_length_633_cov_2.328571_g48805_i0.p1	O14290	Uncharacterized protein C9E9.04
NODE_100779_length_633_cov_2.232143_g48808_i0.p1	O13356	Chitin synthase 1 (EC 2.4.1.16) (Chitin-UDP acetyl-glucosaminyl transferase 1) (Class-IV chitin synthase 1)
NODE_10077_length_3042_cov_94.728528_g4226_i0.p2	Q9LZZ7	SKA complex subunit 1 homolog (Spindle and kinetochore-associated protein 1 homolog)
NODE_100784_length_633_cov_1.987500_g48813_i0.p1	Q0IEK6	Ectopic P granules protein 5 homolog
NODE_100789_length_633_cov_1.603571_g48818_i0.p1	Q2KJ16	Phosphorylase b kinase gamma catalytic chain, liver/testis isoform (PHK-gamma-LT) (PHK-gamma-T) (EC 2.7.11.19) (Phosphorylase kinase subunit gamma-2)
NODE_100793_length_633_cov_1.407143_g48822_i0.p1	Q9NW08	DNA-directed RNA polymerase III subunit RPC2 (RNA polymerase III subunit C2) (EC 2.7.7.6) (C128) (DNA-directed RNA polymerase III 127.6 kDa polypeptide) (DNA-directed RNA polymerase III subunit B)
NODE_100804_length_632_cov_81.187835_g48828_i0.p1	Q8W487	Uncharacterized protein At2g39795, mitochondrial
NODE_100808_length_632_cov_61.944544_g48832_i0.p1	Q84VQ1	SNF1-related protein kinase regulatory subunit beta-1 (AKIN subunit beta-1) (AKINB1) (AKINbeta1)
NODE_100809_length_632_cov_55.178891_g25784_i1.p1	Q03663	Probable glutathione S-transferase (EC 2.5.1.18) (Auxin-induced protein PGNT35/PCNT111)
NODE_10080_length_3042_cov_36.134389_g4229_i0.p2	Q9SKB3	Poly(ADP-ribose) glycohydrolase 1 (EC 3.2.1.143)
NODE_10081_length_3042_cov_28.194342_g4230_i0.p1	O80933	Scarecrow-like protein 9 (AtSCL9) (GRAS family protein 13) (AtGRAS-13)
NODE_10082_length_3042_cov_9.754800_g4231_i0.p1	Q9SD53	UPF0481 protein At3g47200
NODE_100831_length_632_cov_4.944544_g48852_i0.p1	Q9FJX2	Large ribosomal subunit protein uL24y (60S ribosomal protein L26-2)
NODE_100845_length_632_cov_3.406082_g48866_i0.p1	Q5UP73	Putative band 7 family protein R614
NODE_100846_length_632_cov_3.345259_g48867_i0.p1	P15882	N-chimaerin (A-chimaerin) (Alpha-chimerin) (N-chimerin) (NC) (Rho GTPase-activating protein 2)
NODE_100847_length_632_cov_3.291592_g48868_i0.p1	Q9H5L6	DNA transposase THAP9 (EC 2.7.7.-) (THAP domain-containing protein 9) (hTh9)
NODE_10084_length_3042_cov_8.266420_g4233_i0.p1	A0A2H5Q1B8	Protein TONSOKU (CuTSK)
NODE_100851_length_632_cov_3.162791_g48872_i0.p1	Q84ZC0	Probable V-type proton ATPase subunit H (V-ATPase subunit H) (Vacuolar proton pump subunit H)
NODE_100854_length_632_cov_3.100179_g48875_i0.p2	P23724	Proteasome subunit beta type-6 (Multicatalytic endopeptidase complex subunit C5) (Proteasome component C5)
NODE_100855_length_632_cov_3.010733_g48876_i0.p1	Q9JM53	Apoptosis-inducing factor 1, mitochondrial (EC 1.6.99.-) (Programmed cell death protein 8)
NODE_100856_length_632_cov_2.960644_g48877_i0.p1	Q54HY8	Probable mitochondrial chaperone BCS1-A (EC 3.6.1.-) (BCS1-like protein 1)
NODE_10085_length_3042_cov_6.191310_g4234_i0.p1	P40797	Protein peanut
NODE_100863_length_632_cov_2.688730_g48884_i0.p1	S0EG57	Methyltransferase FFUJ_09178 (EC 2.1.1.-) (DMATS1 biosynthesis cluster protein FFUJ_09178)
NODE_100864_length_632_cov_2.670841_g48885_i0.p1	Q9UA35	Solute carrier family 28 member 3 (Concentrative Na(+)-nucleoside cotransporter 3) (hfCNT)
NODE_100865_length_632_cov_2.545617_g48886_i0.p1	P10978	Retrovirus-related Pol polyprotein from transposon TNT 1-94 [Includes: Protease (EC 3.4.23.-); Reverse transcriptase (EC 2.7.7.49); Endonuclease]
NODE_100870_length_632_cov_2.409660_g48891_i0.p1	Q9FXE5	Alpha-L-fucosidase 3 (EC 3.2.1.51) (Alpha-1,2-fucosidase) (AtFXG1) (Alpha-L-fucoside fucohydrolase 3)
NODE_100874_length_632_cov_2.334526_g48895_i0.p1	J9VTK7	Glycogen [starch] synthase (EC 2.4.1.11)
NODE_100881_length_632_cov_2.051878_g48902_i0.p1	P08995	Nodulin-26 (N-26)
NODE_100884_length_632_cov_1.833631_g48905_i0.p1	Q9U969	Neuropathy target esterase sws (Swiss cheese) (DSWS) (EC 3.1.1.5)
NODE_100886_length_632_cov_1.762075_g48907_i0.p1	Q9LYN8	Leucine-rich repeat receptor protein kinase EMS1 (EC 2.7.11.1) (Protein EXCESS MICROSPOROCYTES 1) (Protein EXTRA SPOROGENOUS CELLS)
NODE_100888_length_632_cov_1.645796_g48909_i0.p1	Q10499	Apoptosis-inducing factor 1 (EC 1.-.-.-)
NODE_10088_length_3041_cov_256.318396_g4237_i0.p1	Q9SIC9	Pentatricopeptide repeat-containing protein GUN1, chloroplastic (Pentatricopeptide repeat-containing protein At2g31400) (Protein GENOMES UNCOUPLED 1)
NODE_100890_length_632_cov_1.636852_g48911_i0.p1	Q08953	Putative uncharacterized protein YPL197C
NODE_100893_length_632_cov_1.407871_g48914_i0.p1	P67777	Serine/threonine-protein phosphatase 2A catalytic subunit alpha isoform (PP2A-alpha) (EC 3.1.3.16)
NODE_100896_length_632_cov_1.216458_g48917_i0.p1	Q9NQX3	Gephyrin [Includes: Molybdopterin adenylyltransferase (MPT adenylyltransferase) (EC 2.7.7.75) (Domain G); Molybdopterin molybdenumtransferase (MPT Mo-transferase) (EC 2.10.1.1) (Domain E)]
NODE_10089_length_3041_cov_165.168801_g4238_i0.p1	Q8RY23	Nucleoside hydrolase 3 (Adenosine nucleosidase) (EC 3.2.2.7) (Inosine nucleosidase) (EC 3.2.2.2) (Purine nucleosidase) (EC 3.2.2.1)
NODE_100901_length_631_cov_435.293907_g48921_i0.p1	Q43735	Peroxidase 27 (Atperox P27) (EC 1.11.1.7) (ATP12a) (PRXR7)
NODE_10091_length_3041_cov_108.051213_g2285_i3.p1	Q9FLT2	Inositol polyphosphate multikinase beta (EC 2.7.1.140) (EC 2.7.1.151) (Inositol polyphosphate 6-/3-/5-kinase beta) (AtIpk2-beta) (AtIpk2beta)
NODE_100920_length_631_cov_10.788530_g48937_i0.p1	Q9FGJ4	Acyl carrier protein 3, mitochondrial (MtACP-3) (ACP) (NADH-ubiquinone oxidoreductase 9.6 kDa subunit)
NODE_100929_length_631_cov_5.265233_g48946_i0.p1	O94276	Meiotic chromosome segregation protein P8B7.28c
NODE_100932_length_631_cov_4.953405_g48949_i0.p1	C0LGH2	Probable LRR receptor-like serine/threonine-protein kinase At1g56130 (EC 2.7.11.1)
NODE_10093_length_3041_cov_84.992251_g4240_i0.p1	Q9FGK5	Ras-related protein RABA5a (AtRABA5a)
NODE_100943_length_631_cov_3.181004_g48960_i0.p1	C0HLA0	Glycosyl hydrolase 5 family protein (EC 3.2.1.-) (allergen Cha o 3)
NODE_100948_length_631_cov_2.989247_g48965_i0.p1	Q95JJ0	Protein O-mannose kinase (POMK) (EC 2.7.1.183) (Protein kinase-like protein SgK196) (Sugen kinase 196)
NODE_10094_length_3041_cov_24.230458_g4241_i0.p1	Q6DBP4	Pectin acetylesterase 8 (EC 3.1.1.-)
NODE_100953_length_631_cov_2.854839_g48970_i0.p1	Q3MHY8	RNA-binding protein 7 (RNA-binding motif protein 7)
NODE_100956_length_631_cov_2.530466_g48973_i0.p1	Q940J8	Pectin acetylesterase 7 (EC 3.1.1.-)
NODE_100958_length_631_cov_2.421147_g48975_i0.p1	P43010	NAD(P) transhydrogenase subunit beta (EC 7.1.1.1) (Nicotinamide nucleotide transhydrogenase subunit beta) (Pyridine nucleotide transhydrogenase subunit beta)
NODE_100963_length_631_cov_1.808244_g48979_i0.p1	P98139	Coagulation factor VII (EC 3.4.21.21) (Serum prothrombin conversion accelerator) [Cleaved into: Factor VII light chain; Factor VII heavy chain]
NODE_100969_length_631_cov_1.181004_g48985_i0.p1	Q8R3B7	Bromodomain-containing protein 8
NODE_10096_length_3041_cov_7.650270_g4242_i0.p1	Q17Q06	Eukaryotic translation initiation factor 3 subunit C (eIF3c) (Eukaryotic translation initiation factor 3 subunit 8)
NODE_100970_length_631_cov_1.146953_g48986_i0.p1	P78316	Nucleolar protein 14 (Nucleolar complex protein 14)
NODE_100979_length_630_cov_214.321364_g48993_i0.p1	Q9LDH1	Sigma factor binding protein 1, chloroplastic (AtsibI) (Sigma factor binding protein I) (SigA binding protein) (VQ motif-containing protein 23) (AtVQ23)
NODE_10097_length_3040_cov_273.526795_g744_i6.p1	Q9SV82	FBD-associated F-box protein At4g10400
NODE_10097_length_3040_cov_273.526795_g744_i6.p4	Q9FNI8	FBD-associated F-box protein At5g22730
NODE_100984_length_630_cov_58.253142_g48995_i0.p1	Q1G3T1	TPD1 protein homolog 1 (TPD1-like protein 1) (AtTDL1)
NODE_100993_length_630_cov_21.518851_g49002_i0.p1	P0DN92	S-protein homolog 24
NODE_1009_length_5511_cov_273.161640_g340_i2.p1	Q8LPJ3	Probable alpha-mannosidase At5g13980 (EC 3.2.1.24)
NODE_1009_length_5511_cov_273.161640_g340_i2.p2	O04714	G-protein coupled receptor 1
NODE_101000_length_630_cov_10.256732_g49007_i0.p1	P46263	Tubulin beta-1 chain (Beta-1-tubulin)
NODE_101008_length_630_cov_5.260323_g49014_i0.p1	Q9VGN9	Probable ribosome biogenesis protein RLP24
NODE_101015_length_630_cov_3.245961_g49021_i0.p1	P84025	Mothers against decapentaplegic homolog 3 (MAD homolog 3) (Mad3) (Mothers against DPP homolog 3) (SMAD family member 3) (SMAD 3) (Smad3)
NODE_101017_length_630_cov_3.043088_g49023_i0.p1	Q8TFH1	Large ribosomal subunit protein eL18B (60S ribosomal protein L18-B)
NODE_101019_length_630_cov_2.942549_g49025_i0.p1	Q870W0	Protein transport protein SEC61 subunit alpha
NODE_101022_length_630_cov_2.868941_g49028_i0.p1	Q01919	Serine/threonine-protein kinase KIN4 (EC 2.7.11.1)
NODE_101027_length_630_cov_2.791741_g49033_i0.p1	Q8BU31	Ras-related protein Rap-2c (EC 3.6.5.2)
NODE_101033_length_630_cov_2.470377_g49039_i0.p1	O14069	Large ribosomal subunit protein eL28 (Probable 60S ribosomal protein L28e)
NODE_101035_length_630_cov_2.450628_g49041_i0.p1	Q8BYR2	Serine/threonine-protein kinase LATS1 (EC 2.7.11.1) (Large tumor suppressor homolog 1) (WARTS protein kinase)
NODE_101042_length_630_cov_2.043088_g49048_i0.p1	P0C1B1	Serine/threonine-protein kinase cbk1 (EC 2.7.11.1)
NODE_101045_length_630_cov_1.969479_g49051_i0.p1	D3ZHV2	Microtubule-actin cross-linking factor 1 (Actin cross-linking family 7)
NODE_101047_length_630_cov_1.842011_g49053_i0.p1	O94432	Uncharacterized RNA-binding protein C660.15
NODE_101049_length_630_cov_1.698384_g49055_i0.p1	Q80YR7	Claspin
NODE_10104_length_3040_cov_10.479609_g4246_i0.p1	Q5XI42	Aldehyde dehydrogenase family 3 member B1 (EC 1.2.1.28) (EC 1.2.1.5) (EC 1.2.1.7) (Aldehyde dehydrogenase 7) (Long-chain fatty aldehyde dehydrogenase) (EC 1.2.1.48) (Medium-chain fatty aldehyde dehydrogenase)
NODE_101051_length_630_cov_1.594255_g49057_i0.p1	Q9WU22	Tyrosine-protein phosphatase non-receptor type 4 (EC 3.1.3.48) (Testis-enriched protein tyrosine phosphatase)
NODE_101053_length_630_cov_1.414722_g49059_i0.p1	Q9UT81	UBX domain-containing protein 3 (Meiotically up-regulated gene 39 protein)
NODE_101055_length_630_cov_1.050269_g49061_i0.p1	Q92406	NADH-ubiquinone oxidoreductase 51 kDa subunit, mitochondrial (EC 7.1.1.2) (Complex I-51kD) (CI-51kD)
NODE_101056_length_630_cov_0.859964_g49062_i0.p1	P0C2F6	Putative ribonuclease H protein At1g65750 (EC 3.1.26.4)
NODE_101058_length_629_cov_607.816547_g6272_i5.p1	Q84RR0	Probable E3 ubiquitin-protein ligase ARI7 (EC 2.3.2.31) (ARIADNE-like protein ARI7) (Protein ariadne homolog 7) (RING-type E3 ubiquitin transferase ARI7)
NODE_101059_length_629_cov_551.776978_g49064_i0.p1	Q9LXM8	Large ribosomal subunit protein P2w (60S acidic ribosomal protein P2-4)
NODE_101063_length_629_cov_197.741007_g49067_i0.p1	Q9CAR7	Hypersensitive-induced response protein 2 (AtHIR2)
NODE_101068_length_629_cov_100.568345_g49069_i0.p1	Q9ZTX8	Auxin response factor 6
NODE_10106_length_3039_cov_62.952124_g4247_i0.p3	P0C073	Ubiquitin-NEDD8-like protein RUB1 [Cleaved into: Ubiquitin; NEDD8-like protein RUB1 (DaRUB1) (Ubiquitin-related protein 1)]
NODE_10107_length_3039_cov_38.523601_g4248_i0.p1	Q84J46	Pentatricopeptide repeat-containing protein At3g29290 (Protein EMBRYO DEFECTIVE 2076)
NODE_10108_length_3039_cov_32.540796_g4249_i0.p1	Q9LME6	Methyl-CpG-binding domain-containing protein 8 (AtMBD8) (MBD08) (Methyl-CpG-binding protein MBD8)
NODE_101090_length_629_cov_7.312950_g49086_i0.p1	Q9LTC5	Ethylene-responsive transcription factor ERF098
NODE_101092_length_629_cov_5.839928_g49088_i0.p1	L8FSM5	Subtilisin-like protease 2 (EC 3.4.21.-) (Destructin-1) (Serine protease 2) (PdSP2)
NODE_101108_length_629_cov_3.714029_g49104_i0.p1	Q9LF98	Fructose-bisphosphate aldolase 8, cytosolic (AtFBA8) (EC 4.1.2.13) (Cytosolic aldolase 1) (cAld1)
NODE_10110_length_3038_cov_173.148398_g1285_i3.p2	Q8L7U7	ACD11 homolog protein (Probable ceramide-1-phosphate transfer protein)
NODE_101115_length_629_cov_3.151079_g49110_i0.p1	Q75GT3	Chaperone protein ClpB2, chloroplastic (ATP-dependent Clp protease ATP-binding subunit ClpB homolog 2) (Casein lytic proteinase B2)
NODE_101116_length_629_cov_3.122302_g49111_i0.p1	Q6L403	Putative late blight resistance protein homolog R1B-17
[truncated: 36,654 more rows]

## Sheet: S5
Table S5 EggNOG Annotation
[truncated: 40,881 more rows]

[truncated: 2 more sheets: S6, S7]
